# Supplementary material for: Sensitive neoantigen discovery by real-time mutanome-guided immunopeptidomics
Source: Nat Commun. 2025 Aug 7;16:7269. doi: 10.1038/s41467-025-62647-4 (PMC12332187; doi:10.1038/s41467-025-62647-4)
Supplement: Supplementary file 5 — Supplementary Data 1 [file 41467_2025_62647_MOESM5_ESM.csv]

experiment	sample	sample-equivalent/inj	MS acquisition method	injection volume [ul]	technical replicate	raw_file
wide_window_size_comparison	JY	10^7 cells	DDA-1p2	3	1	20240327_INT001-03377-HLAIp_R01
wide_window_size_comparison	JY	10^7 cells	DDA-1p2	3	2	20240327_INT001-03377-HLAIp_R02
wide_window_size_comparison	JY	10^7 cells	DDA-2p2	3	1	20240327_INT001-03377-HLAIp_R04
wide_window_size_comparison	JY	10^7 cells	DDA-2p2	3	2	20240327_INT001-03377-HLAIp_R05
wide_window_size_comparison	JY	10^7 cells	DDA-3p2	3	1	20240327_INT001-03377-HLAIp_R07
wide_window_size_comparison	JY	10^7 cells	DDA-3p2	3	2	20240327_INT001-03377-HLAIp_R08
wide_window_size_comparison	JY	10^7 cells	DDA-4p2	3	1	20240327_INT001-03377-HLAIp_R10
wide_window_size_comparison	JY	10^7 cells	DDA-4p2	3	2	20240327_INT001-03377-HLAIp_R11
wide_v_narrow_isolation_window	JY	5*10^6	DDA-1p2	1.5	1	20240823_INT001-03786-HLAIp_R64
wide_v_narrow_isolation_window	JY	5*10^6	DDA-1p2	1.5	2	20240823_INT001-03786-HLAIp_R65
wide_v_narrow_isolation_window	JY	5*10^6	DDA-1p2	1.5	3	20240823_INT001-03786-HLAIp_R66
wide_v_narrow_isolation_window	JY	10^7 cells	DDA-1p2	3	1	20240823_INT001-03786-HLAIp_R61
wide_v_narrow_isolation_window	JY	10^7 cells	DDA-1p2	3	2	20240823_INT001-03786-HLAIp_R62
wide_v_narrow_isolation_window	JY	10^7 cells	DDA-1p2	3	3	20240823_INT001-03786-HLAIp_R63
wide_v_narrow_isolation_window	JY	5*10^6	DDA-3p2	1.5	1	20240823_INT001-03786-HLAIp_R58
wide_v_narrow_isolation_window	JY	5*10^6	DDA-3p2	1.5	2	20240823_INT001-03786-HLAIp_R59
wide_v_narrow_isolation_window	JY	5*10^6	DDA-3p2	1.5	3	20240823_INT001-03786-HLAIp_R60
wide_v_narrow_isolation_window	JY	10^7 cells	DDA-3p2	3	1	20240823_INT001-03786-HLAIp_R55
wide_v_narrow_isolation_window	JY	10^7 cells	DDA-3p2	3	2	20240823_INT001-03786-HLAIp_R56
wide_v_narrow_isolation_window	JY	10^7 cells	DDA-3p2	3	3	20240823_INT001-03786-HLAIp_R57
wide_v_narrow_isolation_window	RA957	5*10^6	DDA-1p2	1.5	1	20240823_INT001-03786-HLAIp_R76
wide_v_narrow_isolation_window	RA957	5*10^6	DDA-1p2	1.5	2	20240823_INT001-03786-HLAIp_R77
wide_v_narrow_isolation_window	RA957	5*10^6	DDA-1p2	1.5	3	20240823_INT001-03786-HLAIp_R78
wide_v_narrow_isolation_window	RA957	10^7 cells	DDA-1p2	3	1	20240823_INT001-03786-HLAIp_R73
wide_v_narrow_isolation_window	RA957	10^7 cells	DDA-1p2	3	2	20240823_INT001-03786-HLAIp_R74
wide_v_narrow_isolation_window	RA957	10^7 cells	DDA-1p2	3	3	20240823_INT001-03786-HLAIp_R75
wide_v_narrow_isolation_window	RA957	5*10^6	DDA-3p2	1.5	1	20240823_INT001-03786-HLAIp_R70
wide_v_narrow_isolation_window	RA957	5*10^6	DDA-3p2	1.5	2	20240823_INT001-03786-HLAIp_R71
wide_v_narrow_isolation_window	RA957	5*10^6	DDA-3p2	1.5	3	20240823_INT001-03786-HLAIp_R72
wide_v_narrow_isolation_window	RA957	10^7 cells	DDA-3p2	3	1	20240823_INT001-03786-HLAIp_R67
wide_v_narrow_isolation_window	RA957	10^7 cells	DDA-3p2	3	2	20240823_INT001-03786-HLAIp_R68
wide_v_narrow_isolation_window	RA957	10^7 cells	DDA-3p2	3	3	20240823_INT001-03786-HLAIp_R69
RA957_in_JY_dilution_experiment	JY	10^7 cells	DDA-3p2	3	1	20240619_INT001-03786-HLAIp_R37
RA957_in_JY_dilution_experiment	JY	10^7 cells	DDA-3p2	3	2	20240619_INT001-03786-HLAIp_R38
RA957_in_JY_dilution_experiment	JY	10^7 cells	DDA-3p2	3	3	20240619_INT001-03786-HLAIp_R39
RA957_in_JY_dilution_experiment	JY	10^7 cells	ilDDA	3	1	20240619_INT001-03786-HLAIp_R40
RA957_in_JY_dilution_experiment	JY	10^7 cells	ilDDA	3	2	20240619_INT001-03786-HLAIp_R41
RA957_in_JY_dilution_experiment	JY	10^7 cells	ilDDA	3	3	20240619_INT001-03786-HLAIp_R42
RA957_in_JY_dilution_experiment	JY	10^7 cells	NeoDiscMS	3	1	20240619_INT001-03786-HLAIp_R43
RA957_in_JY_dilution_experiment	JY	10^7 cells	NeoDiscMS	3	2	20240619_INT001-03786-HLAIp_R44
RA957_in_JY_dilution_experiment	JY	10^7 cells	NeoDiscMS	3	3	20240619_INT001-03786-HLAIp_R45
RA957_in_JY_dilution_experiment	RA957 dil. In JY	JY: 10^7 cells, RA957: 10^7/1024 cells	DDA-3p2	3	1	20240619_INT001-03786-HLAIp_R01
RA957_in_JY_dilution_experiment	RA957 dil. In JY	JY: 10^7 cells, RA957: 10^7/1024 cells	DDA-3p2	3	2	20240619_INT001-03786-HLAIp_R02
RA957_in_JY_dilution_experiment	RA957 dil. In JY	JY: 10^7 cells, RA957: 10^7/1024 cells	DDA-3p2	3	3	20240619_INT001-03786-HLAIp_R03
RA957_in_JY_dilution_experiment	RA957 dil. In JY	JY: 10^7 cells, RA957: 10^7/1024 cells	ilDDA	3	1	20240619_INT001-03786-HLAIp_R04
RA957_in_JY_dilution_experiment	RA957 dil. In JY	JY: 10^7 cells, RA957: 10^7/1024 cells	ilDDA	3	2	20240619_INT001-03786-HLAIp_R05
RA957_in_JY_dilution_experiment	RA957 dil. In JY	JY: 10^7 cells, RA957: 10^7/1024 cells	ilDDA	3	3	20240619_INT001-03786-HLAIp_R06
RA957_in_JY_dilution_experiment	RA957 dil. In JY	JY: 10^7 cells, RA957: 10^7/1024 cells	NeoDiscMS	3	1	20240619_INT001-03786-HLAIp_R07
RA957_in_JY_dilution_experiment	RA957 dil. In JY	JY: 10^7 cells, RA957: 10^7/1024 cells	NeoDiscMS	3	2	20240619_INT001-03786-HLAIp_R08
RA957_in_JY_dilution_experiment	RA957 dil. In JY	JY: 10^7 cells, RA957: 10^7/1024 cells	NeoDiscMS	3	3	20240619_INT001-03786-HLAIp_R09
RA957_in_JY_dilution_experiment	RA957 dil. In JY	JY: 10^7 cells, RA957: 10^7/256 cells	DDA-3p2	3	1	20240619_INT001-03786-HLAIp_R10
RA957_in_JY_dilution_experiment	RA957 dil. In JY	JY: 10^7 cells, RA957: 10^7/256 cells	DDA-3p2	3	2	20240619_INT001-03786-HLAIp_R11
RA957_in_JY_dilution_experiment	RA957 dil. In JY	JY: 10^7 cells, RA957: 10^7/256 cells	DDA-3p2	3	3	20240619_INT001-03786-HLAIp_R12
RA957_in_JY_dilution_experiment	RA957 dil. In JY	JY: 10^7 cells, RA957: 10^7/256 cells	ilDDA	3	1	20240619_INT001-03786-HLAIp_R13
RA957_in_JY_dilution_experiment	RA957 dil. In JY	JY: 10^7 cells, RA957: 10^7/256 cells	ilDDA	3	2	20240619_INT001-03786-HLAIp_R14
RA957_in_JY_dilution_experiment	RA957 dil. In JY	JY: 10^7 cells, RA957: 10^7/256 cells	ilDDA	3	3	20240619_INT001-03786-HLAIp_R15
RA957_in_JY_dilution_experiment	RA957 dil. In JY	JY: 10^7 cells, RA957: 10^7/256 cells	NeoDiscMS	3	1	20240619_INT001-03786-HLAIp_R16
RA957_in_JY_dilution_experiment	RA957 dil. In JY	JY: 10^7 cells, RA957: 10^7/256 cells	NeoDiscMS	3	2	20240619_INT001-03786-HLAIp_R17
RA957_in_JY_dilution_experiment	RA957 dil. In JY	JY: 10^7 cells, RA957: 10^7/256 cells	NeoDiscMS	3	3	20240619_INT001-03786-HLAIp_R18
RA957_in_JY_dilution_experiment	RA957 dil. In JY	JY: 10^7 cells, RA957: 10^7/64 cells	DDA-3p2	3	1	20240619_INT001-03786-HLAIp_R19
RA957_in_JY_dilution_experiment	RA957 dil. In JY	JY: 10^7 cells, RA957: 10^7/64 cells	DDA-3p2	3	2	20240619_INT001-03786-HLAIp_R20
RA957_in_JY_dilution_experiment	RA957 dil. In JY	JY: 10^7 cells, RA957: 10^7/64 cells	DDA-3p2	3	3	20240619_INT001-03786-HLAIp_R21
RA957_in_JY_dilution_experiment	RA957 dil. In JY	JY: 10^7 cells, RA957: 10^7/64 cells	ilDDA	3	1	20240619_INT001-03786-HLAIp_R22
RA957_in_JY_dilution_experiment	RA957 dil. In JY	JY: 10^7 cells, RA957: 10^7/64 cells	ilDDA	3	2	20240619_INT001-03786-HLAIp_R23
RA957_in_JY_dilution_experiment	RA957 dil. In JY	JY: 10^7 cells, RA957: 10^7/64 cells	ilDDA	3	3	20240619_INT001-03786-HLAIp_R24
RA957_in_JY_dilution_experiment	RA957 dil. In JY	JY: 10^7 cells, RA957: 10^7/64 cells	NeoDiscMS	3	1	20240619_INT001-03786-HLAIp_R25
RA957_in_JY_dilution_experiment	RA957 dil. In JY	JY: 10^7 cells, RA957: 10^7/64 cells	NeoDiscMS	3	2	20240619_INT001-03786-HLAIp_R26
RA957_in_JY_dilution_experiment	RA957 dil. In JY	JY: 10^7 cells, RA957: 10^7/64 cells	NeoDiscMS	3	3	20240619_INT001-03786-HLAIp_R27
RA957_in_JY_dilution_experiment	RA957 dil. In JY	JY: 10^7 cells, RA957: 10^7/16 cells	DDA-3p2	3	1	20240619_INT001-03786-HLAIp_R28
RA957_in_JY_dilution_experiment	RA957 dil. In JY	JY: 10^7 cells, RA957: 10^7/16 cells	DDA-3p2	3	2	20240619_INT001-03786-HLAIp_R29
RA957_in_JY_dilution_experiment	RA957 dil. In JY	JY: 10^7 cells, RA957: 10^7/16 cells	DDA-3p2	3	3	20240619_INT001-03786-HLAIp_R30
RA957_in_JY_dilution_experiment	RA957 dil. In JY	JY: 10^7 cells, RA957: 10^7/16 cells	ilDDA	3	1	20240619_INT001-03786-HLAIp_R31
RA957_in_JY_dilution_experiment	RA957 dil. In JY	JY: 10^7 cells, RA957: 10^7/16 cells	ilDDA	3	2	20240619_INT001-03786-HLAIp_R32
RA957_in_JY_dilution_experiment	RA957 dil. In JY	JY: 10^7 cells, RA957: 10^7/16 cells	ilDDA	3	3	20240619_INT001-03786-HLAIp_R33
RA957_in_JY_dilution_experiment	RA957 dil. In JY	JY: 10^7 cells, RA957: 10^7/16 cells	NeoDiscMS	3	1	20240619_INT001-03786-HLAIp_R34
RA957_in_JY_dilution_experiment	RA957 dil. In JY	JY: 10^7 cells, RA957: 10^7/16 cells	NeoDiscMS	3	2	20240619_INT001-03786-HLAIp_R35
RA957_in_JY_dilution_experiment	RA957 dil. In JY	JY: 10^7 cells, RA957: 10^7/16 cells	NeoDiscMS	3	3	20240619_INT001-03786-HLAIp_R36
melanoma_cell_lines	Ml1	10^7 cells	DDA-3p2	3	1	20240717_INT001-03942-HLAIp_R01
melanoma_cell_lines	Ml1	10^7 cells	DDA-3p2	3	2	20240717_INT001-03942-HLAIp_R02
melanoma_cell_lines	Ml1	10^7 cells	DDA-3p2	3	3	20240717_INT001-03942-HLAIp_R03
melanoma_cell_lines	Ml1	10^7 cells	NeoDiscMS	3	1	20240717_INT001-03942-HLAIp_R07
melanoma_cell_lines	Ml1	10^7 cells	NeoDiscMS	3	2	20240717_INT001-03942-HLAIp_R08
melanoma_cell_lines	Ml1	10^7 cells	NeoDiscMS	3	3	20240717_INT001-03942-HLAIp_R09
melanoma_cell_lines	Ml2	10^7 cells	DDA-3p2	3	1	20240716_INT001-03939-HLAIp_R01
melanoma_cell_lines	Ml2	10^7 cells	DDA-3p2	3	2	20240716_INT001-03939-HLAIp_R02
melanoma_cell_lines	Ml2	10^7 cells	DDA-3p2	3	3	20240716_INT001-03939-HLAIp_R03
melanoma_cell_lines	Ml2	10^7 cells	NeoDiscMS	3	1	20240716_INT001-03939-HLAIp_R07
melanoma_cell_lines	Ml2	10^7 cells	NeoDiscMS	3	2	20240716_INT001-03939-HLAIp_R08
melanoma_cell_lines	Ml2	10^7 cells	NeoDiscMS	3	3	20240716_INT001-03939-HLAIp_R09
melanoma_cell_lines	Ml3	10^7 cells	DDA-3p2	3	1	20241226_INT001-05523-HLAIp_R01
melanoma_cell_lines	Ml3	10^7 cells	DDA-3p2	3	2	20241226_INT001-05523-HLAIp_R02
melanoma_cell_lines	Ml3	10^7 cells	DDA-3p2	3	3	20241226_INT001-05523-HLAIp_R03
melanoma_cell_lines	Ml3	10^7 cells	NeoDiscMS	3	1	20241226_INT001-05523-HLAIp_R04
melanoma_cell_lines	Ml3	10^7 cells	NeoDiscMS	3	2	20241226_INT001-05523-HLAIp_R05
melanoma_cell_lines	Ml3	10^7 cells	NeoDiscMS	3	3	20241226_INT001-05523-HLAIp_R06
melanoma_tissues	Ti1	10mg	NeoDiscMS	3	1	20241107_CTE-BIO-18221d-HLAIp_R04
melanoma_tissues	Ti1	10mg	DIA	3	1	20241107_DIA_CTE-BIO-18221d-HLAIp_R01
melanoma_tissues	Ti2	10mg	NeoDiscMS	3	1	20241107_CTE-BIO-18234d-HLAIp_R04
melanoma_tissues	Ti2	10mg	DIA	3	1	20241107_DIA_CTE-BIO-18234d-HLAIp_R01
melanoma_tissues	Ti3	10mg	NeoDiscMS	3	1	20241107_CTE-BIO-18238d-HLAIp_R04
melanoma_tissues	Ti3	10mg	DIA	3	1	20241107_DIA_CTE-BIO-18238d-HLAIp_R01
