# Supplementary material for: Sensitive neoantigen discovery by real-time mutanome-guided immunopeptidomics
Source: Nat Commun. 2025 Aug 7;16:7269. doi: 10.1038/s41467-025-62647-4 (PMC12332187; doi:10.1038/s41467-025-62647-4)
Supplement: Supplementary file 7 — Supplementary Data 3 [file 41467_2025_62647_MOESM7_ESM.csv]

seq	modifications	tr
AAAAAAAAAAGAAGGR	1|Acetylation	5062.705
AAAAAAAGDSDSWDADAFSVEDPVR	1|Acetylation	7193.5493
AAAAAAAGDSDSWDADAFSVEDPVRK	1|Acetylation	6325.997
AAAAAAGAGPEMVR	1|Acetylation	4512.1914
AAAAAAGEAR	1|Acetylation	2340.9854
AAAAAAGSGTPR	1|Acetylation	2441.1912
AAAAAATAAAAASIR	1|Acetylation	6429.1484
AAAAAAVGPGAGGAGSAVPGGAGPCATVSVFPGAR	1|Acetylation|25|Carbamidomethylation	7068.446
AAAAAETPEVLR	1|Acetylation	5126.916
AAAAAGTATSQR	1|Acetylation	2299.0845
AAAAAQGGGGGEPR	1|Acetylation	2078.03929999996
AAAAASASQDELNQLER	1|Acetylation	5568.0864
AAAAEGVLATR	1|Acetylation	5141.124
AAAAELSLLEK	1|Acetylation	7090.4575
AAAAPDSR	1|Acetylation	1607.6716
AAAAVQGGR	1|Acetylation	2243.6453
AAAAVVEFQR	1|Acetylation	5677.2354
AAADAEAVPAR	1|Acetylation	3230.4229
AAAEAGGDDAR	1|Acetylation	1639.2234
AAAEEEPKPK	1|Acetylation	1697.6235
AAAEPSPR	1|Acetylation	1951.2767
AAAETQSLR	1|Acetylation	2945.5461
AAAGGAEGR	1|Acetylation	1158.1593
AAAGGGGGGAAAAGR	1|Acetylation	1600.9207
AAAMVPGR	1|Acetylation|4|Oxidation	2704.8906
AAAMDVDTPSGTNSGAGK	1|Acetylation	3921.43289999998
AAAVAAAGAGEPQSPDELLPK	1|Acetylation	6657.479
AAAVPQR	1|Acetylation	2408.523
AADISESSGADCK	1|Acetylation|12|Carbamidomethylation	2787.2407
AADTQVSETLK	1|Acetylation	3853.7456
AAEDELQLPR	1|Acetylation	5382.568
AAEEPQQQK	1|Acetylation	1436.7307
AAEPVEDNCINFVAMK	1|Acetylation|9|Carbamidomethylation	6603.433
AAEQDPEAR	1|Acetylation	1748.2108
AAESALQVVEK	1|Acetylation	5594.924
AAEVLPSAR	1|Acetylation	4570.839
AAGDGDVK	1|Acetylation	1331.2222
AAGGDHGSPDSYR	1|Acetylation	1767.369
AAGGSGVGGK	1|Acetylation	1245.4952
AAGPISER	1|Acetylation	2895.793
AAGTLYTYPENWR	1|Acetylation	6420.9707
AAGVDCGDGVGAR	1|Acetylation|6|Carbamidomethylation	2994.7676
AAGVEAAAEVAATEIK	1|Acetylation	7306.0156
AAHGGSAASSALK	1|Acetylation	1900.0033
AAHLSYGR	1|Acetylation	2676.6482
AAIYGGVEGGGTR	1|Acetylation	4537.0586
AALGEPVR	1|Acetylation	4009.8257
AALGHLAGEAAAAPGPGTPCASR	1|Acetylation|20|Carbamidomethylation	5367.778
AALGPSSQNVTEYVVR	1|Acetylation	6254.9146
AALGSPSHTFR	1|Acetylation	3749.0906
AALRPLVK	1|Acetylation	4476.33
AAMAVGGAGGSR	1|Acetylation|3|Oxidation	2269.4878
AAMAVGGAGGSR	1|Acetylation	3396.7656
AANYSSTSTR	1|Acetylation	1985.8225
AAPAQQTTQPGGGK	1|Acetylation	1985.4652
AAPCEGQAFAVGVEK	1|Acetylation|4|Carbamidomethylation	5228.3486
AAPEGSGLGEDAR	1|Acetylation	3226.73
AAPPEPGEPEER	1|Acetylation	3196.1018
AAPPGEYFSVGSQVSCR	1|Acetylation|16|Carbamidomethylation	5934.907
AAPQDVHVR	1|Acetylation	2622.9417
AAPSDGFKPR	1|Acetylation	2830.2039
AAPVDLELK	1|Acetylation	5929.2637
AAPVDLELKK	1|Acetylation	4658.6494
AAPVVAPPGVVVSR	1|Acetylation	6265.599
AAQALALLR	1|Acetylation	7336.3726
AAQCVTK	1|Acetylation|4|Carbamidomethylation	1736.2936
AAQGEPQVQFK	1|Acetylation	4123.5825
AAQIPESDQIK	1|Acetylation	4270.394
AAQSAPK	1|Acetylation	1179.4824
AASAAAAELQASGGPR	1|Acetylation	4813.7163
AASAAAASAAAASAASGSPGPGEGSAGGEK	1|Acetylation	4718.706
AASCVLLHTGQK	1|Acetylation|4|Carbamidomethylation	4241.503
AASGSGMAQK	1|Acetylation	1546.0284
AASLVGK	1|Acetylation	3638.2896
AASQAVEEMR	1|Acetylation	3933.7778
AASTASHRPIK	1|Acetylation	1380.4927
AASVEQR	1|Acetylation	1870.2484
AATASAGAGGIDGK	1|Acetylation	2898.4644
AATASAGAGGIDGKPR	1|Acetylation	2620.8755
AATASAGVPATVSEK	1|Acetylation	3925.5637
AATDIAR	1|Acetylation	2782.2375
AATFFGEVVK	1|Acetylation	7323.519
AAVAATAAAK	1|Acetylation	3340.422
AAVDLEK	1|Acetylation	3662.56
AAVLNAER	1|Acetylation	4292.196
AAVPELLQQQEEDR	1|Acetylation	6418.2446
AAVQAAEVK	1|Acetylation	3337.4548
AAVVENVVK	1|Acetylation	6015.506
ACGLVASNLNLK	1|Acetylation|2|Carbamidomethylation	6220.881
ADAAPQLGK	1|Acetylation	3302.3909
ADAWEEIRR	1|Acetylation	4573.555
ADDLDFETGDAGASATFPMQCSALR	1|Acetylation|19|Oxidation|21|Carbamidomethylation	6781.6104
ADDLDFETGDAGASATFPMQCSALR	1|Acetylation|21|Carbamidomethylation	7275.437
ADDPSAADR	1|Acetylation	1608.7059
ADDVDQQQTTNTVEEPLDLIR	1|Acetylation	7208.774
ADEAPRK	1|Acetylation	958.771
ADEATRR	1|Acetylation	942.0701
ADEELEALRR	1|Acetylation	4426.4033
ADFDDRVSDEEK	1|Acetylation	3314.7607
ADFDTYDDR	1|Acetylation	4131.5513
ADGELNVDSLITR	1|Acetylation	6882.798
ADGQVAELLLR	1|Acetylation	7312.4956
ADHSFSDGVPSDSVEAAK	1|Acetylation	3985.5056
ADIQTER	1|Acetylation	2427.1316
ADKPDMGEIASFDK	1|Acetylation|6|Oxidation	3855.3635
ADKPDMGEIASFDK	1|Acetylation	4971.7646
ADLAECNIK	1|Acetylation|6|Carbamidomethylation	4169.02
ADLEEQLSDEEK	1|Acetylation	5131.9053
ADMQNLVER	1|Acetylation|3|Oxidation	3198.2937
ADMQNLVER	1|Acetylation	4972.487
ADPEVCCFITK	1|Acetylation|6|Carbamidomethylation|7|Carbamidomethylation	5841.267
ADQLTEEQIAEFK	1|Acetylation	6141.401
ADSELQLVEQR	1|Acetylation	5437.00800000002
ADSGTAGGAALAAPAPGPGSGGPGPR	1|Acetylation	4640.177
ADSRDPASDQMQHWK	1|Acetylation	3077.154
ADVLDLHEAGGEDFAMDEDGDESIHK	1|Acetylation	6173.566
ADVVVGK	1|Acetylation	3594.744
ADYSTVPPPSSGSAGGGGGGGGGGGVNDAFK	1|Acetylation	4937.3623
AEAGAGLSETVTETTVTVTTEPENR	1|Acetylation	6582.99
AEASPHPGR	1|Acetylation	1349.941
AEELVLER	1|Acetylation	5583.9766
AEEQPQVELFVK	1|Acetylation	6449.598
AEIIQER	1|Acetylation	4405.433
AELGAGGDGHR	1|Acetylation	2050.6333
AELGEADEAELQR	1|Acetylation	4755.189
AELQQLR	1|Acetylation	4453.674
AELVQGQSAPVGMK	1|Acetylation	5403.8843
AENDVDNELLDYEDDEVETAAGGDGAEAPAK	1|Acetylation	6634.9146
AENPSLENHR	1|Acetylation	2054.3804
AEPASVAAESLAGSR	1|Acetylation	5384.1387
AEPQPPSGGLTDEAALSCCSDADPSTK	1|Acetylation|18|Carbamidomethylation|19|Carbamidomethylation	5246.1074
AEPSAPESK	1|Acetylation	1924.9807
AEQDVENDLLDYDEEEEPQAPQESTPAPPK	1|Acetylation	6498.467
AEQEPTAEQLAQIAAENEEDEHSVNYKPPAQK	1|Acetylation	5721.355
AEQVALSR	1|Acetylation	3590.41190000004
AERPEDLNLPNAVITR	1|Acetylation	5791.1807
AESDWDTVTVLR	1|Acetylation	6680.856
AESGESGGPPGSQDSAAGAEGAGAPAAAASAEPK	1|Acetylation	3864.2483
AESSESFTMASSPAQR	1|Acetylation	4433.462
AETAAGVGR	1|Acetylation	2384.426
AETEALSK	1|Acetylation	2771.204
AETLEFNDVYQEVK	1|Acetylation	6861.18
AETLSGLGDSGAAGAAALSSASSETGTR	1|Acetylation	6390.9087
AETVADTR	1|Acetylation	2492.4568
AETVADTRR	1|Acetylation	1989.1393
AEVEETLK	1|Acetylation	4225.8105
AEVQVLVLDGR	1|Acetylation	7178.9736
AEYDLTTR	1|Acetylation	3956.6362
AFAETYPAASSLPNGDCGRPR	1|Acetylation|17|Carbamidomethylation	5342.775
AFLASGPYLTHQQK	1|Acetylation	6090.3955
AGAAAESGR	1|Acetylation	1362.6077
AGAAEDAR	1|Acetylation	1527.5452
AGAEGAAGR	1|Acetylation	1323.4093
AGAGGGNDIQWCFSQVK	1|Acetylation|12|Carbamidomethylation	6194.986
AGAGPAPGLPGAGGPVVPGPGAGIPGK	1|Acetylation	6803.573
AGAQPGVHALQLEPPTVVETLR	1|Acetylation	7132.4834
AGFGAMEK	1|Acetylation	4122.5796
AGGEAGVTLGQPHLSR	1|Acetylation	4341.114
AGLELLSDQGYR	1|Acetylation	6931.9316
AGLNSLEAVK	1|Acetylation	5363.5063
AGLSDLELR	1|Acetylation	6181.8037
AGLTDLQR	1|Acetylation	4468.1504
AGNFDSEER	1|Acetylation	2812.5955
AGPAAAFR	1|Acetylation	4150.5015
AGPLQGGGAR	1|Acetylation	2981.9578
AGTVVLDDVELR	1|Acetylation	7040.292
AGVEEVAASGSHLNGDLDPDDREEGAASTAEEAAK	1|Acetylation	5198.371
AGVSFSGHR	1|Acetylation	2838.121
AGWNAYIDNLMADGTCQDAAIVGYK	1|Acetylation|11|Oxidation|16|Carbamidomethylation	7323.8823
AGYEYVSPEQLAGFDK	1|Acetylation	7107.4736
AGYKPVAIQTYPILGEK	1|Acetylation	6405.3955
AHQTGIHATEELK	1|Acetylation	2539.4563
ALCNGDSK	1|Acetylation|3|Carbamidomethylation	1843.155
ALDGPEQMELEEGK	1|Acetylation	5463.084
ALDPADQHLR	1|Acetylation	3774.3345
ALETVPK	1|Acetylation	4090.119
ALLAEHLLK	1|Acetylation	7069.544
ALLCYNR	1|Acetylation|4|Carbamidomethylation	5223.8306
ALNVAPVR	1|Acetylation	4985.5537
ALPIIVK	1|Acetylation	7091.3247
ALSAETESHIYR	1|Acetylation	4135.302
ALSDADVQK	1|Acetylation	3309.233
ALSMPLNGLK	1|Acetylation	7035.0977
AMVSEFLK	1|Acetylation|2|Oxidation	6075.2466
AMDQVNALCEQLVK	1|Acetylation|9|Carbamidomethylation	7089.673
AMFEQMR	1|Acetylation	5646.062
ANIAVQR	1|Acetylation	3256.6052
ANLEESFPR	1|Acetylation	5287.018
ANNDAVLK	1|Acetylation	2916.8079
ANQVNGNAVQLK	1|Acetylation	3804.8357
ANVADTK	1|Acetylation	1789.2814
AQALSEEEFQR	1|Acetylation	4864.797
AQEFVNCK	1|Acetylation|7|Carbamidomethylation	3839.9548
AQEVSEYLSQNPR	1|Acetylation	5892.777
AQTQGTR	1|Acetylation	781.35333
AQVAMSTLPVEDEESSESR	1|Acetylation	6104.139
AQWNQLQQLDTR	1|Acetylation	5995.065
ASACGAPGPGGALGSQAPSWYHR	1|Acetylation|4|Carbamidomethylation	5166.3423
ASALEQFVNSVR	1|Acetylation	7337.2456
ASASGAMAK	1|Acetylation	1910.9988
ASASYHISNLLEK	1|Acetylation	5398.29
ASCASIDIEDATQHLR	1|Acetylation|3|Carbamidomethylation	5790.097
ASEDIAK	1|Acetylation	2207.7422
ASEELQK	1|Acetylation	2164.5469
ASGADSKGDDLSTAILK	1|Acetylation	4792.923
ASGAGGVGGGGGGK	1|Acetylation	1445.4557
ASGEHSPGSGAAR	1|Acetylation	1063.8792
ASGGGGCSASER	1|Acetylation|7|Carbamidomethylation	993.55945
ASGSGDSVTR	1|Acetylation	1466.7721
ASGTTTTAVK	1|Acetylation	2003.7678
ASGVAVSDGVIK	1|Acetylation	4789.7397
ASGVQVADEVCR	1|Acetylation|11|Carbamidomethylation	4285.7324
ASGVTVNDEVIK	1|Acetylation	4744.7925
ASIWVGHR	1|Acetylation	4433.0967
ASLEVSR	1|Acetylation	3397.1892
ASLLQSDR	1|Acetylation	4636.8506
ASNVTNK	1|Acetylation	1336.1251
ASPQLCR	1|Acetylation|6|Carbamidomethylation	2736.4976
ASPSLERPEK	1|Acetylation	2492.8826
ASQLQNR	1|Acetylation	2132.1458
ASQSQGIQQLLQAEK	1|Acetylation	6195.2773
ASSAQSGGSSGGPAVPTVQR	1|Acetylation	3686.79690000001
ASSDIQVK	1|Acetylation	2943.3552
ASSEQAEQPSQPSSTPGSENVLPR	1|Acetylation	4386.802
ASSGAGDPLDSK	1|Acetylation	3109.7354
ASSNTVLMR	1|Acetylation	4005.1982
ASSSGNDDDLTIPR	1|Acetylation	4512.6255
ASTSYDYCR	1|Acetylation|8|Carbamidomethylation	2880.632
ASVGECPAPVPVK	1|Acetylation|6|Carbamidomethylation	4733.7993
ASVTLSEAEK	1|Acetylation	3962.7268
ATAAETSASEPEAESK	1|Acetylation	2706.3958
ATAAYEQLK	1|Acetylation	4201.0176
ATAEVLNIGK	1|Acetylation	5655.084
ATAEVLNIGKK	1|Acetylation	4656.9546
ATAPYNYSYIFK	1|Acetylation	7040.0024
ATATPVPPR	1|Acetylation	3502.9211
ATCAEILR	1|Acetylation|3|Carbamidomethylation	4575.338
ATDELATK	1|Acetylation	2851.2866
ATDSWALAVDEQEAAVK	1|Acetylation	6734.7637
ATDTSQGELVHPK	1|Acetylation	2888.7197
ATEEFIIR	1|Acetylation	5998.731
ATEGDVELELETETSGPERPPEK	1|Acetylation	5501.552
ATEHPEPPK	1|Acetylation	1938.8651
ATETVELHK	1|Acetylation	2917.0212
ATFISVQLK	1|Acetylation	7123.982
ATGANATPLDFPSK	1|Acetylation	5508.8203
ATHGQTCAR	1|Acetylation|7|Carbamidomethylation	703.1632
ATNFLAHEK	1|Acetylation	4058.628
ATNIEQIFR	1|Acetylation	7076.8027
ATNWGSLLQDK	1|Acetylation	6742.335
ATSLGSNTYNR	1|Acetylation	3299.846
ATTATMATSGSAR	1|Acetylation	2928.1694
ATTVPDGCR	1|Acetylation|8|Carbamidomethylation	2668.386
ATVEPETTPTPNPPTTEEEK	1|Acetylation	4378.014
ATVQQLEGR	1|Acetylation	3912.5144
ATYLEFIQQNEER	1|Acetylation	7308.1826
AVAGAVSGEPLVHWCTQQLR	1|Acetylation|15|Carbamidomethylation	6734.135
AVASDFYLR	1|Acetylation	6382.5713
AVNVYSTSVTSDNLSR	1|Acetylation	5373.9253
AVPETRPNHTIYINNLNEK	1|Acetylation	4409.6206
AVPPTYADLGK	1|Acetylation	5385.5864
AVSTGVK	1|Acetylation	2281.0486
AVTITLK	1|Acetylation	5481.8223
AYAYLFK	1|Acetylation	7121.1743
AYHSFLVEPISCHAWNK	1|Acetylation|12|Carbamidomethylation	6132.498
AYHSGYGAHGSK	1|Acetylation	1189.6382
CDFTEDQTAEFK	1|Acetylation|1|Carbamidomethylation	4848.563
CNTPTYCDLGK	1|Acetylation|1|Carbamidomethylation|7|Carbamidomethylation	3856.3645
DDDIAALVVDNGSGMCK	1|Acetylation|15|Oxidation|16|Carbamidomethylation	6514.7217
DDDIAALVVDNGSGMCK	1|Acetylation|16|Carbamidomethylation	7052.252
EEEIAALVIDNGSGMCK	1|Acetylation|15|Oxidation|16|Carbamidomethylation	7284.424
GAAAAEADR	1|Acetylation	1793.5919
GAVTDDEVIR	1|Acetylation	4234.129
GAVTDDEVIRK	1|Acetylation	3265.2124
GDAPSPEEK	1|Acetylation	1763.104
GDEMDAMIPER	1|Acetylation	5425.88700000002
GDHAWSFLK	1|Acetylation	5520.335
GDREQLLQR	1|Acetylation	2815.9111
GEVEAPGR	1|Acetylation	2352.5212
GTRDDEYDYLFK	1|Acetylation	5364.178
MAPAEILNGK	1|Acetylation	6236.242
MAPSVPAAEPEYPK	1|Acetylation	5466.5967
MDAQCSAK	1|Acetylation|5|Carbamidomethylation	1838.3992
MDDREDLVYQAK	1|Acetylation	4181.825
MDEDVLTTLK	1|Acetylation	6701.9053
MDEMATTQISK	1|Acetylation	4769.26
MDEMATTQISKDELDELK	1|Acetylation	6307.567
MDFEDDYTHSACR	1|Acetylation|12|Carbamidomethylation	4679.096
MDFQHRPGGK	1|Acetylation	2596.4475
MDGPVAEHAK	1|Acetylation	2700.2954
MDGSGEQPR	1|Acetylation	2064.804
MDIRPNHTIYINNMNDK	1|Acetylation	4943.3623
MDLAAAAEPGAGSQHLEVR	1|Acetylation	5727.8335
MDLSGVK	1|Acetylation	4573.768
MDPNCSCAAGDSCTCAGSCK	1|Acetylation|5|Carbamidomethylation|7|Carbamidomethylation|13|Carbamidomethylation|15|Carbamidomethylation|19|Carbamidomethylation	3010.2632
MDPSGVK	1|Acetylation	2910.469
MDSAGQDINLNSPNK	1|Acetylation	4593.7256
MDSTLTASEIR	1|Acetylation	5318.2627
MDTPLRR	1|Acetylation	3248.0256
MDVHDLFR	1|Acetylation	6205.0244
MDVLVSECSAR	1|Acetylation|8|Carbamidomethylation	6115.8696
MDVNIAPLR	1|Acetylation	6679.9253
MEAAAEPGNLAGVR	1|Acetylation	5419.4287
MEAADASR	1|Acetylation	2421.735
MEATTAGVGR	1|Acetylation	3558.2444
MEDEVVR	1|Acetylation	3875.2932
MEDHQHVPIDIQTSK	1|Acetylation	4167.462
MEDLDQSPLVSSSDSPPRPQPAFK	1|Acetylation	6360.7827
MEDSASASLSSAAATGTSTSTPAAPTAR	1|Acetylation	5152.682
MEDTPLVISK	1|Acetylation	6111.59
MEEDQELER	1|Acetylation	3654.8984
MEEVVIAGMSGK	1|Acetylation	7230.843
MEGGFGSDFGGSGSGK	1|Acetylation	5327.1685
MEGISNFK	1|Acetylation	5332.2974
MEGQSVEELLAK	1|Acetylation	6844.259
MEGSASPPEK	1|Acetylation	2653.778
MEGVEEK	1|Acetylation	2853.5352
MEHFDASLSTYFK	1|Acetylation	7057.5474
MELEAMSR	1|Acetylation	5471.9434
MELGSCLEGGR	1|Acetylation|6|Carbamidomethylation	5618.8564
MELLGEYVGQEGKPQK	1|Acetylation	7046.747
MELSAEYLR	1|Acetylation	6664.259
MELSESVQK	1|Acetylation	4497.5303
MENAHTK	1|Acetylation	1064.728
MENGYTYEDYK	1|Acetylation	4415.161
MENSQLCK	1|Acetylation|7|Carbamidomethylation	3014.268
MEPEAPR	1|Acetylation	3159.9722
MEPGPDGPAASGPAAIR	1|Acetylation	5093.5254
MEPSSLELPADTVQR	1|Acetylation	6509.434
MEQLSSANTR	1|Acetylation	3858.1367
MEQVNELK	1|Acetylation	4511.186
MESAIAEGGASR	1|Acetylation	4177.005
MESDFYLR	1|Acetylation	6235.809
MESGAYGAAK	1|Acetylation	3034.3772
MESGFTSK	1|Acetylation	3665.469
MESQEPTESSQNGK	1|Acetylation	2294.3794
MESYHKPDQQK	1|Acetylation	1686.1335
METEQPEETFPNTETNGEFGK	1|Acetylation	5665.4526
METILEQQR	1|Acetylation	5947.787
METMASPGK	1|Acetylation	3655.838
METPSQR	1|Acetylation	2333.0813
METSALK	1|Acetylation	3683.684
MEVAANCSLR	1|Acetylation|7|Carbamidomethylation	4763.51
MEVKPPPGRPQPDSGR	1|Acetylation	3120.1035
MEVSPLQPVNENMQVNK	1|Acetylation	6492.7705
MEVTGDAGVPESGEIR	1|Acetylation	5440.235
MEWGSESAAVR	1|Acetylation	5274.058
MEYMAESTDR	1|Acetylation	5034.7373
MFHGIPATPGIGAPGNKPELYEEVK	1|Acetylation	6574.3027
MFPAAPSPR	1|Acetylation	5595.4277
MFSEQAAQR	1|Acetylation	4152.4893
MFSSSAK	1|Acetylation	3585.5562
MISLTDTQK	1|Acetylation	5542.575
MLGPEGGEGFVVK	1|Acetylation	6832.175
MLGTEGGEGFVVK	1|Acetylation	6646.5903
MLQQVPENINFPAEEEK	1|Acetylation	7216.835
MMCGAPSATQPATAETQHIADQVR	1|Acetylation|2|Oxidation|3|Carbamidomethylation	4843.949
MMGHRPVLVLSQNTK	1|Acetylation|2|Oxidation	4189.024
MMLGTEGGEGFVVK	1|Acetylation|2|Oxidation	6547.374
MMCGAPSATQPATAETQHIADQVR	1|Acetylation|3|Carbamidomethylation	5395.9385
MMGHRPVLVLSQNTK	1|Acetylation	4877.097
MMIHGFQSSHR	1|Acetylation	4147.3706
MMLSTEGR	1|Acetylation	4912.819
MNAGSDPVVIVSAAR	1|Acetylation	6463.366
MNDTVTIR	1|Acetylation	4409.476
MNGQLDLSGK	1|Acetylation	4817.152
MNNSGADEIGK	1|Acetylation	3138.1963
MNPEYDYLFK	1|Acetylation	7242.94
MNVIDHVR	1|Acetylation	4857.1655
MQDAENVAVPEAAEER	1|Acetylation	5170.4697
MQNDAGEFVDLYVPR	1|Acetylation	7322.5664
MQNVINTVK	1|Acetylation	5730.9116
MQPASAK	1|Acetylation	1950.9226
MTDAAVSFAK	1|Acetylation	5536.514
MTEADVNPK	1|Acetylation	3443.5708
MTENSTSAPAAK	1|Acetylation	2590.9624
MTEQAISFAK	1|Acetylation	5730.336
MTEWETAAPAVAETPDIK	1|Acetylation	7229.4526
MTGSNEFK	1|Acetylation	3567.87
MVEADRPGK	1|Acetylation	2475.9822
MVEEENIR	1|Acetylation	4126.6064
MVSHSELR	1|Acetylation	2896.854
SAADEVDGLGVAR	1|Acetylation	4887.0005
SAADEVDGLGVARPHYGSVLDNER	1|Acetylation	5253.834
SAAQVSSSR	1|Acetylation	1638.3667
SADAAAGAPLPR	1|Acetylation	4061.8337
SADGAEADGSTQVTVEEPVQQPSVVDR	1|Acetylation	5104.5737
SAEVPEAASAEEQK	1|Acetylation	3429.4485
SAFSEAALEK	1|Acetylation	4975.045
SAGGASVPPPPNPAVSFPPPR	1|Acetylation	6299.142
SAHLQWMVVR	1|Acetylation|7|Oxidation	4950.167
SAHLQWMVVR	1|Acetylation	5807.6924
SAIPAEESDQLLIRPLGAGQEVGR	1|Acetylation	6948.1914
SAIQAAWPSGTECIAK	1|Acetylation|13|Carbamidomethylation	6234.5254
SAQAQMR	1|Acetylation	1640.4219
SASAPAAEGEGTPTQPASEK	1|Acetylation	2918.9268
SASAVYVLDLK	1|Acetylation	7034.812
SASQDSR	1|Acetylation	123.18515
SASSLLEQRPK	1|Acetylation	3944.3618
SASVVSVISR	1|Acetylation	5655.52
SATSVDQRPK	1|Acetylation	1596.7914
SCINLPTVLPGSPSK	1|Acetylation|2|Carbamidomethylation	7049.2495
SDAAVDTSSEITTK	1|Acetylation	3648.3242
SDCYTELEK	1|Acetylation|3|Carbamidomethylation	3669.711
SDEFSLADALPEHSPAK	1|Acetylation	6113.0728
SDEREVAEAATGEDASSPPPK	1|Acetylation	3505.057
SDFDEFER	1|Acetylation	4893.6235
SDIGDWFR	1|Acetylation	7125.5156
SDKPDMAEIEK	1|Acetylation|6|Oxidation	2061.2085
SDKPDMAEIEK	1|Acetylation	3169.5764
SDQQLDCALDLMR	1|Acetylation|7|Carbamidomethylation	7198.391
SDTAVADTR	1|Acetylation	2152.1245
SEAGEATTTTTTTLPQAPTEAAAAAPQDPAPK	1|Acetylation	5328.4346
SEGDSVGESVHGK	1|Acetylation	1825.1643
SEGDSVGESVHGKPSVVYR	1|Acetylation	3206.198
SELDQLRQEAEQLK	1|Acetylation	6211.719
SELEQLR	1|Acetylation	4454.937
SELPGDVR	1|Acetylation	3753.1384
SESELGR	1|Acetylation	2159.3135
SETAPAAPAAAPPAEK	1|Acetylation	3505.6294
SETAPAAPAAPAPAEK	1|Acetylation	3551.018
SETAPAETATPAPVEK	1|Acetylation	3683.684
SETVICSSR	1|Acetylation|6|Carbamidomethylation	3159.5486
SGALDVLQMK	1|Acetylation|9|Oxidation	5662.5103
SGALDVLQMK	1|Acetylation	6724.684
SGDGATEQAAEYVPEK	1|Acetylation	4052.823
SGDHLHNDSQIEADFR	1|Acetylation	3632.9644
SGELPPNINIK	1|Acetylation	5584.7744
SGFLEGLR	1|Acetylation	6700.495
SGFSTEER	1|Acetylation	2611.1843
SGGASATGPR	1|Acetylation	1280.2899
SGGGVIR	1|Acetylation	2293.0305
SGGSADYNR	1|Acetylation	1264.7544
SGGSSCSQTPSR	1|Acetylation|6|Carbamidomethylation	1077.1309
SGGTPYIGSK	1|Acetylation	3224.8972
SGQSLTDR	1|Acetylation	2017.7179
SGSMATAEASGSDGK	1|Acetylation	2354.3564
SGSSSVAAMK	1|Acetylation	2499.6082
SGYSSDRDR	1|Acetylation	987.2983
SHPSPQAK	1|Acetylation	792.287839999998
SHQTGIQASEDVK	1|Acetylation	2303.8718
SHTILLVQPTK	1|Acetylation	4913.684
SIEIESSDVIR	1|Acetylation	5835.8965
SIFTPTNQIR	1|Acetylation	5975.821
SIGVPIK	1|Acetylation	5160.405
SIHFSSPVFTSR	1|Acetylation	5844.271
SIMSYNGGAVMAMK	1|Acetylation	6560.0815
SLICSISNEVPEHPCVSPVSNHVYER	1|Acetylation|4|Carbamidomethylation|15|Carbamidomethylation	6449.2334
SLLNKPK	1|Acetylation	2752.4844
SLPLNPK	1|Acetylation	4727.9517
SLTSSSSVR	1|Acetylation	2792.5735
SLVIPEK	1|Acetylation	5060.707
SLYDDLGVETSDSK	1|Acetylation	5858.6016
SLYPSLEDLK	1|Acetylation	6928.34
SNPFAHLAEPLDPVQPGK	1|Acetylation	7046.893
SNPFAHLAEPLDPVQPGKK	1|Acetylation	6276.2295
SQAEFEK	1|Acetylation	2462.288
SQERPTFYR	1|Acetylation	3042.83
SQGDSNPAAIPHAAEDIQGDDR	1|Acetylation	4227.581
SQWYELQQLDSK	1|Acetylation	6492.699
SSAAEPPPPPPPESAPSK	1|Acetylation	3624.1052
SSEAETQQPPAAPPAAPALSAADTK	1|Acetylation	5087.5405
SSEPPPPPQPPTHQASVGLLDTPR	1|Acetylation	5438.953
SSFSESALEK	1|Acetylation	4223.234
SSGASASALQR	1|Acetylation	2461.6494
SSGIHVALVTGGNK	1|Acetylation	4611.508
SSIGTGYDLSASTFSPDGR	1|Acetylation	6277.297
SSLGASFVQIK	1|Acetylation	6439.434
SSMNPEYDYLFK	1|Acetylation	6812.203
SSNECFK	1|Acetylation|5|Carbamidomethylation	1978.3008
SSPPEGK	1|Acetylation	1065.5122
SSSPLSK	1|Acetylation	2124.3606
SSSPVNVK	1|Acetylation	2602.992
SSVAVLTQESFAEHR	1|Acetylation	5702.6367
STADALDDENTFK	1|Acetylation	4581.324
STAMNFGTK	1|Acetylation	3974.75
STDTGVSLPSYEEDQGSK	1|Acetylation	4780.2827
STGGDFGNPLR	1|Acetylation	4691.0166
STGGDFGNPLRK	1|Acetylation	3752.5015
STGPTAATGSNR	1|Acetylation	1694.4485
STGTFVVSQPLNYR	1|Acetylation	6227.101
STLYVSPHPDAFPSLR	1|Acetylation	6441.134
STNENANTPAAR	1|Acetylation	1671.5981
STNNMSDPR	1|Acetylation	1827.769
STSVPQGHTWTQR	1|Acetylation	3111.4814
STVHEILCK	1|Acetylation|8|Carbamidomethylation	3885.335
SVELEEALPVTTAEGMAK	1|Acetylation|16|Oxidation	6924.8174
SVELEEALPVTTAEGMAK	1|Acetylation	7287.2217
SVTLHTDVGDIK	1|Acetylation	4637.568
SVVGLDVGSQSCYIAVAR	1|Acetylation|12|Carbamidomethylation	7157.862
SVVPPNR	1|Acetylation	2967.5303
SYGRPPPDVEGMTSLK	1|Acetylation|12|Oxidation	3915.0576
SYIPGQPVTAVVQR	1|Acetylation	6107.921
SYNYVVTAQK	1|Acetylation	4274.0205
TAAQAAGEEAPPGVR	1|Acetylation	3686.08420000001
TAQGGLVANR	1|Acetylation	3029.2341
TATLRPYLSAVR	1|Acetylation	5776.7275
TDAAVSFAK	1|Acetylation	4346.01
TEADVNPK	1|Acetylation	2159.0234
TENSTSAPAAK	1|Acetylation	1552.9944
TEQAISFAK	1|Acetylation	4704.8706
TEQMTLR	1|Acetylation|4|Oxidation	2216.1428
TEQMTLR	1|Acetylation	3657.532
TEWETAAPAVAETPDIK	1|Acetylation	6448.582
TGSNEFK	1|Acetylation	2194.4067
TGYTPDEK	1|Acetylation	2406.0173
THSLVCPETVSR	1|Acetylation|6|Carbamidomethylation	3701.795
TNQYGILFK	1|Acetylation	6369.7764
TSALENYINR	1|Acetylation	5888.714
TSALTQGLER	1|Acetylation	5002.6987
TSLAQQLQR	1|Acetylation	4774.526
TSMTQSLR	1|Acetylation	3693.3967
TTAARPTFEPAR	1|Acetylation	3451.2234
TTASTSQVR	1|Acetylation	1808.33
TTNAGPLHPYWPQHLR	1|Acetylation	5275.4644
TTSGALFPSLVPGSR	1|Acetylation	7311.8477
TTTTTFK	1|Acetylation	2792.9993
VDREQLVQK	1|Acetylation	2934.1726
VEADRPGK	1|Acetylation	1618.0441
VEEENIR	1|Acetylation	3177.4543
VSHSELR	1|Acetylation	2014.7612
VSVINTVDTSHEDMIHDAQMDYYGTR	1|Acetylation	6617.695
AAAAAAAAAPAAAATAPTTAATTAATAAQ		4949.6553
AAAAAAAAAVSR		2150.1938
AAAAAAALQAK		2205.9783
AAAAAATVLLR		4470.7725
AAAAADLANR		1834.2424
AAAAASAAGPGGLVAGK		3243.5193
AAAAAWEEPSSGNGTAR		2867.2317
AAAAGSLDR		1202.1638
AAAASAAEAGIATTGTEDSDDALLK		4969.545
AAAAVQGGR		794.10785
AAAAVVAAAAR		2642.5195
AAADLGR		1095.6301
AAAEAAAEAK		866.6084
AAAEAAVPR		1800.5695
AAAEDVNVTFEDQQK		3674.742
AAAEEQIK		1126.596
AAAEQAISVR		2467.3403
AAAEVAGQFVIK		4662.578
AAAEVNQDYGLDPK		3392.2356
AAAFEEQENETVVVK		3887.791
AAAFEQLQK		2977.8533
AAAGAAATHLEVAR		2553.6626
AAAGEDYK		755.9746
AAAGELQEDSGLCVLAR	13|Carbamidomethylation	5189.097
AAAHHYGAQCDK	10|Carbamidomethylation	381.03677
AAAIGIDLGTTYSCVGVFQHGK	14|Carbamidomethylation	6293.691
AAAISTSR		1101.4059
AAALAAAVAQDPAASGAPSS		4760.015
AAALASGCTVEIK	8|Carbamidomethylation	3683.106
AAALASLK		2779.2996
AAALEAMK	7|Oxidation	1282.7412
AAALEAMK		2382.435
AAALEFLNR		4976.6895
AAALEQFK		2998.6523
AAAMANNLQK		1794.9841
AAANEQLTR		1334.8331
AAANFSDR		1368.3242
AAAPAPEEEMDECEQALAAEPK	13|Carbamidomethylation	4863.9307
AAAPAPVSEAVCR	12|Carbamidomethylation	3253.9028
AAAPGVEDEPLLR		4509.5
AAAQYYLGNFR		4744.7925
AAASLAAVSGTAAASLGSAQPTDLGAHK		5427.46
AAASTDYYK		1647.6733
AAASVMCHIEPDDGDDFVR	7|Carbamidomethylation	4757.821
AAATAEEPDPK		1391.7555
AAATIDSLASR		3249.5955
AAATLTSK		1061.2819
AAATQPDAK		671.9048
AAAVGTANK		671.55725
AAAVLPVLDLAQR		6979.3086
AAAVPVEFQEHHLSEVQNMASEEK		4707.487
AAAVSALAK		2306.8086
AAAVVGINSETIMK		4865.448
AAAYSAQVQPVDGATR		3155.0564
AACCLAGAR	3|Carbamidomethylation|4|Carbamidomethylation	1560.6572
AACDLVR	3|Carbamidomethylation	2006.8108
AACFAIQK	3|Carbamidomethylation	2870.7124
AACLCFR	3|Carbamidomethylation|5|Carbamidomethylation	3222.2148
AACLESAQEPAGAWGNK	3|Carbamidomethylation	3734.7478
AACLLDGVPVALK	3|Carbamidomethylation	6361.7305
AACNLLQR	3|Carbamidomethylation	2723.9475
AADALEEQQR		1596.7914
AADAVEDLR		2637.6763
AADEEAFEDNSEEYIR		4266.902
AADEEAFEDNSEEYIRR		3763.3145
AADEIEK		956.56683
AADEVAEGK		877.016800000001
AADEVLAEAK		2765.7844
AADFIDQALAQK		5302.107
AADFQLHTHVNDGTEFGGSIYQK		4590.743
AADGGERPLAASPPGTVK		2842.7031
AADIDQEVK		2008.2344
AADIEQQAVFAVFDENK		6856.354
AADIIDGLR		4458.046
AADISLDNLVEGK		5612.5425
AADLLVNPLDPR		6189.201
AADLLYAMCDR	9|Carbamidomethylation	5195.5195
AADLNGDLTATR		3110.6226
AADLQLEMTQK		3892.5215
AADPAPEVR		1915.969
AADSLQQNLQR		2595.53
AADSQNSGEGNTGAAESSFSQEVSR		3297.287
AADTIGYPVMIR	10|Oxidation	4810.4272
AADTIGYPVMIR		5425.88700000002
AADTQVSETLK		2447.8381
AAEAAAAPAESAAPAAGEEPSKEEGEPK		2745.0415
AAEAAGGK		628.6699
AAEAAINILK		4558.5684
AAEAAPPTQEAQGETEPTEQAPDALEQAADTSR		4631.1323
AAEAEPR		648.92096
AAEAFLR		3063.7256
AAEDDEDDDVDTK		1235.0841
AAEDDEDDDVDTKK		960.38214
AAEDGFR		1364.5214
AAEEAEEAR		731.3236
AAEEEDEADPK		999.9575
AAEEEDEADPKR		865.07947
AAEEIGIK		2475.013
AAEEVEAK		848.3638
AAEGVSAADMAK		2375.3264
AAEILAR		2351.8845
AAEIYGVTHTR		2431.1968
AAELETDIR		2985.5813
AAELFVETIAK		5579.339
AAELLMSCFR	8|Carbamidomethylation	5463.1553
AAELQAR		1145.289
AAEMMASLLK		5259.734
AAEPLLTLER		4994.038
AAEPPPPK		1121.0924
AAEPQEQEFGK		2122.112
AAEPVSR		863.29987
AAEQYTPK		1303.7488
AAESETPGK		663.98065
AAESPSPR		749.6153
AAESVSKPDVSEEAPGPSK		2537.697
AAETCQEPK	5|Carbamidomethylation	728.4416
AAETVLK		1755.621
AAEVLNK		1345.3431
AAFAITSR		3170.7822
AAFALGGLGSGFASNR		6087.0215
AAFFVTLDETEEGYR		6414.2456
AAFGEEVDAVDTGISR		4892.137
AAFGISDSYVDGSSFDPQR		5812.4785
AAFGQGSGPIMLDEVQCTGTEASLADCK	17|Carbamidomethylation|27|Carbamidomethylation	6358.8335
AAFLGCLTDVR	6|Carbamidomethylation	5668.8726
AAFLQYCR	7|Carbamidomethylation	3787.7637
AAFNSGK		815.0851
AAFPQGGR		1716.8674
AAFQSQYK		1906.435
AAFQYGIK		3527.0627
AAFTAFEEAQLPR		5724.6787
AAFTAGR		1488.4972
AAFTCIK	5|Carbamidomethylation	2765.8547
AAFVLPEFAR		6427.3745
AAFVSEQQQK		1869.3287
AAFYHQPWAQEAVGR		4263.7266
AAGAEPDSILKPELLSAIEK		6694.0537
AAGAGMISK		1717.695
AAGALLNGPPQFSTAPEIK		6035.5225
AAGASDVVLYK		3482.2065
AAGCDFTNVVK	4|Carbamidomethylation	3607.4102
AAGCNIPVASVAAGFPAGQTHLK	4|Carbamidomethylation	5552.7837
AAGDSNLK		649.4193
AAGDTTVIENSDVSPETESSEK		3504.4824
AAGEVLEPANLLAEEK		5871.836
AAGFNVLR		3945.6921
AAGGAAPPK		754.98145
AAGGFTHDELLK		3399.3103
AAGGGAGSSEDDAQSR		681.0148
AAGGQLPPR		1774.8522
AAGHPGDPESQQR		725.50055
AAGIDEQENWHEGK		2448.604
AAGIEIQK		2372.5625
AAGLESAATIR		3203.6597
AAGLQAEIGQVK		3895.4287
AAGMGAQGR		724.465639999999
AAGNESFR		1168.3998
AAGNQMNDR		657.89246
AAGPELR		1605.0662
AAGPSLSHTSGGTQSK		1241.6089
AAGQGDMR		629.164369999999
AAGSGELGVTMK		3137.773
AAGTCGVLLR	5|Carbamidomethylation	3345.2397
AAGTDGSDFQHR		1171.1912
AAGVNVEPFWPGLFAK		7322.305
AAGVVLEMIR	8|Oxidation	4278.852
AAGVVLEMIR		5615.8496
AAGWSELSER		3499.8738
AAGYDLYSAYDYTIPPMEK		6610.818
AAHLCAEAALR	5|Carbamidomethylation	2673.3982
AAHSEGNTTAGLDMR		2119.4324
AAIAQALAGEVSVVPPSR		6115.652
AAIAQLNGK		2364.937
AAIDWFDGK		5230.477
AAIEAFNK		2809.296
AAIGLLAR		4213.9004
AAIISAEGDSK		2340.627
AAILETAPK		3006.4968
AAILPTSIFLTNK		7189.184
AAIQALR		2499.3435
AAISGENAGLVR		3101.2417
AAITTLK		2370.7273
AAIVYHTK		1443.1349
AALAAER		1228.7448
AALADDFDTPR		3938.4343
AALADVLR		4357.136
AALAHPFFQDVTK		4626.1924
AALAHSEEVTASQVAATK		2950.9854
AALAPAK		1285.9832
AALCAVHVIR	4|Carbamidomethylation	3441.4443
AALCHFCIDMLNAK	4|Carbamidomethylation|7|Carbamidomethylation	5626.186
AALDSGAFQSVWVSTDHDEIENVAK		6362.0884
AALEAAAAAAPER		3095.8035
AALEACHK	6|Carbamidomethylation	758.0466
AALEALLPYTER		6151.0312
AALEAQNALHNMK		3113.951
AALEAVGGTVVLE		6244.216
AALEDTLAETEAR		4073.6714
AALEEANGEIEK		2692.7517
AALEEFSR		3111.1213
AALEELQR		2843.2693
AALEELVK		4034.9775
AALEEVER		2304.2278
AALEGTATYR		2374.1304
AALEQLLK		4751.001
AALETDENLLLCAPTGAGK	12|Carbamidomethylation	5849.432
AALEYLEDIDLK		6574.813
AALFNTR		2951.6282
AALGVLR		3436.615
AALIYTCTVCR	7|Carbamidomethylation|10|Carbamidomethylation	4129.2876
AALLHGETR		1589.0214
AALLNQHYQVNFK		4412.033
AALLSGPPGVGK		4217.026
AALLTER		2515.4443
AALMESQGQQQEER		2101.325
AALNAVR		1768.627
AALPLTTSDTK		3549.4053
AALQALK		2471.1326
AALQEELQLCK	10|Carbamidomethylation	4444.186
AALQEGHQFLCSIEA	11|Carbamidomethylation	5576.918
AALQELLSK		4773.099
AALQELTR		3026.1274
AALRPLVK		2486.9656
AALRPTDVVLEVGPGTGNMTVK		5806.1704
AALSALESFLK		7211.3877
AALSASEGEEVPQDK		2753.674
AALSEEELEK		2893.2852
AALSLPAK		3361.9187
AALSSFQK		2472.8247
AALSSPR		1301.5826
AALTFAR		3196.7412
AALTQAK		892.656499999999
AALTSAR		1071.3727
AALVDLEPGTMDSVR		5631.6274
AALYLECSAK	7|Carbamidomethylation	3455.7307
AAMDAVCAK	7|Carbamidomethylation	1968.3572
AAMDNSEIAGEK		2136.5537
AAMEALVVEVTK		5751.3325
AAMEPIVISAK		4619.919
AAMGLGAR		2127.5261
AAMGPGISR		2218.3384
AAMITHQR		959.8879
AANAAENDFSVSQAEMSSR		3931.2979
AANDAGYFNDEMAPIEVK		5699.501
AANGVVLATEK		2751.1318
AANMLQQSGSK		1776.8774
AANNGALPPDLSYIVR		6297.3633
AANNIASLLTK		5063.422
AANPDYR		917.1831
AANPGCSLEDFVR	6|Carbamidomethylation	5115.0254
AANPVDFLSK		5001.768
AANVLITR		2964.1472
AANVLLSEHGEVK		3069.4539
AANVLLSEQGDVK		3784.5132
AANVQEPEK		1114.7633
AANWYER		2482.258
AAPAAPPAAR		1702.6191
AAPASSAGASDAR		937.0736
AAPAVQTK		1042.2112
AAPDILIATPGR		5087.614
AAPDITGHK		1267.7192
AAPEASSPPASPLQHLLPGK		5471.727
AAPEEFR		1939.7665
AAPFSLEYR		4675.0503
AAPGAAGSR		637.5926
AAPGAEFAPNK		2664.719
AAPGEALR		1697.3378
AAPGEFR		1723.3385
AAPGYHMAK		1301.9369
AAPLWDSK		3350.024
AAPPPPGYHQNGVIR		2706.11
AAPQSPSVPK		2079.2964
AAPTAASDQPDSAATTEK		1905.0098
AAPVLLR		3508.4558
AAPVSGPR		1285.5553
AAPYDWR		3244.1616
AAQAPSSFQLLYDLK		6864.851
AAQASDLEK		1188.5101
AAQDFFSTCR	9|Carbamidomethylation	3789.7979
AAQDLCEEALR	6|Carbamidomethylation	3308.3884
AAQDRDQIYR		1387.968
AAQEEYVK		1410.533
AAQELQEGQR		1240.5675
AAQFDVVK		3146.11
AAQGPPAPAVPPNTDVMACTQTALLQK	19|Carbamidomethylation	6200.399
AAQHGVCSVLK	7|Carbamidomethylation	2099.281
AAQLAIR		2516.231
AAQLATEIADIK		4960.2197
AAQLCGAGMAAVVDR	5|Carbamidomethylation	4512.6255
AAQLEPITYMQGLSACEQIR	16|Carbamidomethylation	6763.5625
AAQLGFK		2635.4197
AAQMHSGYQR		809.6681
AAQNISK		309.54346
AAQSTAMNR		763.2759
AAQVAQDEEIAR		2347.0947
AAQVMGPPDR	5|Oxidation	1616.7006
AAQVMGPPDR		2337.3276
AAQYQVNQAAAAQAAATAAAMTQSAVK		6485.1543
AARPEIADR		1373.7334
AASAAFQENVGR		2664.2937
AASAATAAPTATPAAQESGTIPK		3586.5457
AASADSTTEGTPADGFTVLSTK		5053.5166
AASAFFTYVSLSQEGR		6490.33
AASAGQEPLHNEELAGAGR		2813.6506
AASAYAVGDVK		2627.731
AASDELSK		991.861
AASDIAMTELPPTHPIR	7|Oxidation	4172.52
AASGFNAMEDAQTLR		4512.3335
AASGYPVK		1447.9712
AASHEQAAAALK		1237.6885
AASIFGGAK		2978.1392
AASITSEVFNK		4069.4155
AASLEYDYETIR		4422.849
AASLHWTSER		2516.0195
AASLTEDR		1283.8071
AASLTEDRDR		1032.1378
AASNMALGK		1784.7728
AASQGYTVAR		1631.3342
AASQPTSLAPEK		2317.2363
AASSAAQGAFQGN		2310.3472
AASTAPSSTSTPAASSAGLIYIDPSNLR		6408.7153
AASVPVK		1540.8125
AASVVQPQPLVVVK		5179.8555
AASYFGMK		3323.6492
AASYTEEDENHTAK		1069.1425
AATAAADFTAK		2499.8206
AATDDDLHR		941.92926
AATENIPVVR		3504.9148
AATFFGCIGIDK	7|Carbamidomethylation	6045.3325
AATGEEVSAEDLGGADLHCR	19|Carbamidomethylation	3716.651
AATITPFR		3680.8328
AATIVATSEGSLWGLDR		6278.3164
AATLAER		1188.9977
AATLAQELEK		3593.6746
AATLEGWK		3281.722
AATLILEPAGR		4553.4663
AATMTAAGHHAEVVVDPEDER		3147.3982
AATQCEFSK	5|Carbamidomethylation	1461.1401
AATQFWR		3499.944
AATSDLEHYDK		2002.5824
AATSPALFNR		3516.0332
AATTLDEK		1163.631
AATTPTR		652.574099999999
AAVAAGCR	7|Carbamidomethylation	814.25214
AAVAASSSS		838.73267
AAVAATAAAK		1274.741
AAVAGEDGR		772.75415
AAVAGLDK		1883.8435
AAVAPQR		903.00104
AAVATFLQSVQVPEFTPK		7284.278
AAVATTR		715.62
AAVAVVPLVSEDK		5275.8267
AAVAWANQNR		2558.3967
AAVAWEAGK		2737.474
AAVDAGFVPNDMQVGQTGK		5043.2935
AAVDGLSK		1717.342
AAVDYQK		1143.944
AAVEDPR		1131.2161
AAVEEGIVLGGGCALLR	13|Carbamidomethylation	6353.4033
AAVEELLER		4424.6367
AAVEWFDGK		4464.949
AAVFEEIDTYER		5088.7617
AAVGQESPGGLEAGNAK		2661.8264
AAVHLEGK		1232.2017
AAVHTYGIASVPNQPLK		4262.855
AAVHYDR		812.83453
AAVIGDVIR		4275.4434
AAVLGENGR		1709.7832
AAVLLEQER		3224.2551
AAVPDAVGK		2159.3845
AAVPSGASTGIYEALELR		6476.131
AAVPSIK		2479.2173
AAVQAFK		2037.278
AAVQELSSSILAGEDPEER		5635.6895
AAVQFLNNAWGIQK		6172.628
AAVSTNCR	7|Carbamidomethylation	793.9663
AAVSVQER		1457.6959
AAVSWLTPAPSK		4888.417
AAVTLQR		2227.8333
AAVTPGK		769.87994
AAVTPGKK		110.184364
AAVVESHK		629.38043
AAVVPLGTWR		5327.93
AAVVVSK		1403.6198
AAWEAGK		1520.04699999997
AAWEAYLSR		4862.731
AAWEHMK		1760.7349
AAWEVDSGR		2752.5547
AAYAGGLVLDPK		4667.7695
AAYDIEVNTR		3438.0215
AAYDVSSFSFFQR		6546.934
AAYEAELGDAR		2934.5977
AAYEAELGDARK		2326.397
AAYFGIYDTAK		4785.824
AAYFGVYDTAK		4287.602
AAYLNMSEDPSHPSMALNTR		4734.939
AAYLQETGK		2018.1411
AAYLQETGKPLDETLK		4186.096
AAYLSDPR		2395.9626
AAYNLVK		2659.2798
AAYNLVR		2797.879
AAYNPGQAVPWNAVK		5113.045
AAYNQVK		1070.3418
AAYPDLENPPLLVTPSQQAK		6361.0723
AAYQVAALPK		3815.8792
AAYSNFWCGMTSQGYYK	8|Carbamidomethylation	5995.863
AAYYPPSQIAQLRPSPR		4754.758
ACAAGTPAVIR	2|Carbamidomethylation	2816.47
ACADAGLLDESFLR	2|Carbamidomethylation	6293.1133
ACADATLSQITNNIDPVGR	2|Carbamidomethylation	6031.0063
ACAEALR	2|Carbamidomethylation	1312.0342
ACAEIAAQR	2|Carbamidomethylation	1607.1001
ACAELHQNVNVK	2|Carbamidomethylation	1990.1145
ACALSIEESCRPGDK	2|Carbamidomethylation|10|Carbamidomethylation	2941.447
ACALSQINTK	2|Carbamidomethylation	2685.3523
ACANPAAGSVILLENLR	2|Carbamidomethylation	6899.281
ACAVEVK	2|Carbamidomethylation	1461.7831
ACDILAIDK	2|Carbamidomethylation	4219.228
ACDLPAWVHFPDTER	2|Carbamidomethylation	6119.5186
ACDYIQELR	2|Carbamidomethylation	3994.9277
ACEFAGFQCQIQFGPHNEQK	2|Carbamidomethylation|9|Carbamidomethylation	5284.9683
ACEPGVDYVYK	2|Carbamidomethylation	3637.7888
ACFAELR	2|Carbamidomethylation	3232.885
ACFDCGAK	2|Carbamidomethylation|5|Carbamidomethylation	1442.0032
ACFLGATVK	2|Carbamidomethylation	3895.9304
ACFQVGTSEEMK	2|Carbamidomethylation	3479.0935
ACFSANGEEVLATSTHSK	2|Carbamidomethylation	3751.1594
ACFTMDPK	2|Carbamidomethylation	3007.4238
ACFYNLDK	2|Carbamidomethylation	3582.38919999996
ACGLNFADLMAR	2|Carbamidomethylation	6454.4
ACGNFGIPCELR	2|Carbamidomethylation|9|Carbamidomethylation	4972.9854
ACGQIFCGK	2|Carbamidomethylation|7|Carbamidomethylation	2540.3826
ACGVDFEIR	2|Carbamidomethylation	4296.0083
ACGVSRPVIACSVTIK	2|Carbamidomethylation|11|Carbamidomethylation	4054.0215
ACIDSNEDGDLSK	2|Carbamidomethylation	2217.7664
ACIGDTLCQK	2|Carbamidomethylation|8|Carbamidomethylation	2762.399
ACILCVHPR	2|Carbamidomethylation|5|Carbamidomethylation	3118.349
ACIPVGLLGK	2|Carbamidomethylation	5430.5938
ACIPYLK	2|Carbamidomethylation	4180.769
ACLDTAVENMPSLK	2|Carbamidomethylation	5185.671
ACLDYPVTSVLPPASLCK	2|Carbamidomethylation|17|Carbamidomethylation	6777.384
ACLENLGLK	2|Carbamidomethylation	4137.4976
ACLISLGYDIGNDPQGEAEFAR	2|Carbamidomethylation	6776.7227
ACLISLGYDVENDR	2|Carbamidomethylation	5733.415
ACMLTTATAHDGDVNVISWSR	2|Carbamidomethylation	5530.6196
ACNCLLLK	2|Carbamidomethylation|4|Carbamidomethylation	3570.1282
ACNQLGQFLQHR	2|Carbamidomethylation	4126.747
ACPPGTAACLVR	2|Carbamidomethylation|9|Carbamidomethylation	3380.322
ACPRPEGLNFQDLK	2|Carbamidomethylation	4344.111
ACQIFVR	2|Carbamidomethylation	3170.6416
ACQLSVVVDDK	2|Carbamidomethylation	3769.6487
ACQSCPSEPNTAALQAALAR	2|Carbamidomethylation|5|Carbamidomethylation	5085.324
ACQSIYPLHDVFVR	2|Carbamidomethylation	5475.686
ACQVTQSR	2|Carbamidomethylation	710.32153
ACSAIHAVNLR	2|Carbamidomethylation	2854.5354
ACSLLGK	2|Carbamidomethylation	2357.6118
ACTELGIR	2|Carbamidomethylation	2765.2139
ACTILLR	2|Carbamidomethylation	3690.0454
ACTTEEDQEK	2|Carbamidomethylation	654.17444
ACVINGMQLK	2|Carbamidomethylation|7|Oxidation	3062.6587
ACVMMQGR	2|Carbamidomethylation	2075.4426
ACVVHGSDLK	2|Carbamidomethylation	1581.9167
ACYALENFVENLGPK	2|Carbamidomethylation	7175.27
ACYGVLR	2|Carbamidomethylation	2809.8743
ACYLSINPQK	2|Carbamidomethylation	3809.4429
ADAASSLTVDVTPPTAK		4793.284
ADAECYTAMK	5|Carbamidomethylation	2323.9395
ADAEEEAATR		1053.2756
ADAEGESDLENSR		1763.9551
ADAEGESDLENSRK		1354.299
ADAENAMR		1023.315
ADAETLR		1249.0645
ADAETLRK		813.046099999999
ADAEYYAAHK		1479.507
ADAHLGSSSVALPK		3388.3308
ADALQAGASQFETSAAK		4057.5078
ADALYPVVSAASICAK	14|Carbamidomethylation	5871.551
ADATNVNNWHWTER		3911.9478
ADAVWNK		2066.7756
ADCASGIFLAAEK	3|Carbamidomethylation	4831.485
ADCLMGEFK	3|Carbamidomethylation	4204.423
ADCPPGNPAPTSNHGPDATEAEEDFVDPWTVQTSSAK	3|Carbamidomethylation	5806.4585
ADCSNIDK	3|Carbamidomethylation	747.936599999998
ADDADEFGYSR		2817.3975
ADDGRPFPQVIK		3875.7913
ADDLEPIMELGR		6031.519
ADDNATIR		1042.2816
ADDPTMGEGPDK		1882.163
ADDTSAATIEK		1734.2026
ADEALNK		771.01276
ADEASELACPTPK	9|Carbamidomethylation	2922.0664
ADEAYLIGR		3650.4375
ADEDPALFQSVK		4410.2686
ADEGISFR		3109.4524
ADEHVIDQGDDGDNFYVIER		4892.9697
ADEMYDK		1209.7969
ADENDEVK		654.2452
ADEPMEH	5|Oxidation	661.044099999999
ADEPMEH		1084.4446
ADEVAPAK		1018.58057
ADEVLEILK		5660.59
ADEVVAPGQEK		2002.8662
ADEVVWVR		4067.5017
ADEWLMK		3955.5725
ADFAQACQDAGVR	7|Carbamidomethylation	2986.2227
ADFCIIHYAGK	4|Carbamidomethylation	4486.253
ADFDNTVAIHPTSSEELVTLR		5767.555
ADFFEDENGQR		3419.6409
ADFPAGIPECGTDALR	10|Carbamidomethylation	5458.3843
ADFQAER		1463.3206
ADFQGISPER		3321.3806
ADFSDNR		1073.1427
ADFSGMSQTDLSLSK		4840.3867
ADFVLAANSYDLAIK		6655.25
ADGAAPGVASR		1408.5682
ADGAEAKPAE		815.37067
ADGEEDEVK		885.23737
ADGETILK		2421.3784
ADGGTQVIDTK		1970.5374
ADGILVPGGFGIR		6461.854
ADGIVPETWIDGPK		6051.43
ADGNQLTLEER		2896.006
ADGSQMAEER		1122.2278
ADGTATAPPPR		1338.1112
ADGVHTVEPTEAGDYK		2676.2896
ADGVPVYLK		4094.6504
ADGVVEGIDVNGPK		4103.0947
ADGYEPPVQESV		4319.099
ADGYNQPDSK		940.66016
ADGYVLEGK		2640.5469
ADHDFVVQEDFMK		4836.8184
ADHTLSSLEPAYSAK		3634.1892
ADIDLTK		2534.0974
ADIDVSGPK		2397.7852
ADIEISGPK		3041.4734
ADIEMPFDPSK		5368.7983
ADIESLVTEK		4427.4136
ADIGVAMGIAGSDVSK		5084.6797
ADIIYPGHGPVIHNAEAK		3594.102
ADILEDK		2356.4724
ADILQVGLR		5109.409
ADLAAVEAK		2541.2117
ADLAEEYSK		2367.5535
ADLATAPPHVTVVR		3955.786
ADLATDQK		1024.0776
ADLEAQR		1154.144
ADLEGSLDSK		2622.9417
ADLEMQIENLK	5|Oxidation	4826.941
ADLEMQIENLK		5219.855
ADLESLLQTPGGK		5645.268
ADLGVSGPK		2298.802
ADLIAYLK		5556.359
ADLINNLGTIAK		5404.677
ADLISEDVQR		3397.0483
ADLLLSTQPGR		4301.206
ADLLLSTQPGREEGSPLELER		5702.5635
ADLLTAEQR		2996.6665
ADLNQGIGEPQSPSR		3044.95
ADLPDQR		1576.2853
ADLSGMSGAR		2159.74
ADLTALFLPR		7170.639
ADLTEYLSTHYK		4755.904
ADLVIVGAEGVVENGGIINK		6754.9893
ADLYLEGK		3142.0952
ADMETLQR		2185.2954
ADMGGAATICSAIVSAAK	10|Carbamidomethylation	5828.2563
ADNFEYSDPVDGSISR		4506.3545
ADNLVNLK		3286.2664
ADPDGPEAQAEACSGER	13|Carbamidomethylation	2148.6963
ADPEAAWEPTEAEAR		4033.4785
ADPEELFTK		4236.55
ADPPATEK		752.2495
ADPSLNPEQLK		3707.2834
ADQDRLDLEER		2591.848
ADQDSEAMK		747.4404
ADQFEYVMYGK		4837.0337
ADQFLVGTSR		3624.327
ADQIETQQLMR		3613.0247
ADQLDYENFR		3928.4656
ADQVCINLR	5|Carbamidomethylation	3760.8665
ADRDESSPYAAMLAAQDVAQR	12|Oxidation	4002.01680000047
ADRDESSPYAAMLAAQDVAQR		5213.3574
ADSAVSQEQLR		2050.9875
ADSEQLAR		1143.112
ADSLLAVVK		4895.9688
ADSLLEDITDIPK		7013.1587
ADSLSSPR		1332.483
ADSLVEGTSSR		2007.0946
ADSVVVLLCR	9|Carbamidomethylation	5398.002
ADSWVEK		2017.9999
ADTEEEFLAFR		5607.9746
ADTFPQVLK		4587.2246
ADTGLETSTR		1576.4271
ADTLDPALLRPGR		4492.699
ADTLTLEER		3126.324
ADTLTLK		2661.109
ADTLTPEECQQFK	9|Carbamidomethylation	3458.986
ADTNQLADK		1174.5667
ADTQTYQPYNK		1960.8145
ADTSQEICSPR	8|Carbamidomethylation	1906.7173
ADTSSQGALVFLSK		5399.376
ADVAQMVR		2801.471
ADVDMVDK		2162.4207
ADVDVQPYAFTTK		4705.228
ADVDVSGPK		1855.7649
ADVEEEFLALR		6191.7275
ADVEEESLALRK		3105.8333
ADVIQATGDAICIFR	12|Carbamidomethylation	6751.527
ADVLFIAPR		5492.806
ADVLSEEAILK		5118.806
ADVLTTGAGNPVGDK		3489.345
ADVPVEK		1665.2504
ADVQSIIGLQR		5030.452
ADVSAWK		2314.5737
ADVSSTGQGVIDK		2466.7693
ADVVDSETVVR		3204.443
ADVVESWIGEK		5055.1396
ADVVVSGPK		2242.4534
ADYEIASK		2029.0647
ADYFGACVK	7|Carbamidomethylation	3521.3342
ADYNLTR		2095.802
ADYTSHLR		1704.3716
AEAALEEESR		1758.0515
AEAAVVAVAEK		3071.8599
AEACFVNCVER	4|Carbamidomethylation|8|Carbamidomethylation	3551.6653
AEACGTLCR	4|Carbamidomethylation|8|Carbamidomethylation	1483.8407
AEAEAQAEELSFPR		4472.068
AEAEAWYQTK		3019.6284
AEAELLQQQK		2617.2441
AEAENTSEVSTVLK		3622.3972
AEAESDALPDDTVIESEALPSDIAAEAR		6790.55
AEAESMYQIK	6|Oxidation	2240.605
AEAESMYQIK		3108.446
AEAETLPSLSITK		5085.397
AEAGAGSATEFQFR		4037.313
AEAGDNLGALVR		4209.439
AEAGEQPGTAER		1025.6302
AEAGLGALPR		3678.144
AEAGVPAEFSIWTR		6476.562
AEAIVYK		2254.3835
AEALASAIASTK		3677.287
AEALEDLVGFK		6065.1353
AEALPLQR		3237.6804
AEALTEPLNA		4575.2607
AEAMEILLSR		5553.2173
AEAPLAGDPR		2331.8245
AEAPLPSPK		2733.1824
AEAQIAAK		1162.8486
AEAQQVEALPGPSLDQWHR		5158.191
AEASIQAGAGDGEWEESEVK		4044.4583
AEASLER		1181.5751
AEASSGDHPTDTEMK		1184.307
AEATEAAR		616.02356
AEAVESAQAGDK		1128.2665
AEAVLLR		3178.234
AEAVVNTVDISER		3925.5637
AECRPAASENYMR	3|Carbamidomethylation	1981.6198
AECSAEQCYK	3|Carbamidomethylation|8|Carbamidomethylation	1148.0209
AEDAVEAIR		2640.3347
AEDAYTSR		950.0386
AEDEEELLR		3206.624
AEDEVDFR		2671.712
AEDEVQR		714.5523
AEDFGNR		1142.7574
AEDFQIEGYNPHPTIK		4474.4863
AEDGENYDIK		2053.6724
AEDIENDALSPEEQEECK	17|Carbamidomethylation	3573.6748
AEDIPQMDDAFSQTVK		5320.812
AEDLNIAPR		3220.3184
AEDLNSR		774.517639999998
AEDLNTR		986.73444
AEDLPLRK		2194.978
AEDLVGK		1589.1624
AEDNADTLALVFEAPNQEK		6525.923
AEDNFEDIITKPPVR		5296.3535
AEDVGYR		1344.0774
AEDYEENLQVMR		4184.8833
AEEAAPAAPPGPK		2315.5598
AEEASHWLWSR		4356.074
AEEATEAQEVVEATPEGACTEPR	19|Carbamidomethylation	4208.72
AEEDAALQAK		1739.4583
AEEDEILNR		2800.4746
AEEDTQFNYHR		2135.7007
AEEDVEPECIMEK	9|Carbamidomethylation	3991.5925
AEEEFNIEK		3141.2358
AEEEIMK		1807.6912
AEEELSIDK		2746.4915
AEEFDQIK		2846.6636
AEEIANEMIEAAK		4621.13870000011
AEEILEK		2151.7666
AEEITIPADVTPEK		4950.821
AEELGQELK		2753.3916
AEELHYPLGER		3427.1836
AEELIQEIQR		4315.404
AEELLAEEK		2822.5652
AEELQPGFSK		3036.5586
AEEMLSK		1607.6011
AEEPVLR		2254.884
AEEQAVR		692.5584
AEEQMLK		1748.641
AEEVATFFAK		4818.419
AEEVQAWAQR		3040.1619
AEEVVSFVK		4150.5723
AEEVYAQLQK		3091.2078
AEEWGVQYVETSAK		4761.3
AEEYEFLTPVEEAPK		5819.1895
AEFAAPSTDAPDK		3039.0244
AEFFADVVPAVR		6501.8784
AEFGDFDIK		5022.6826
AEFGPPGPGAGSR		3036.7686
AEFIVGGK		3294.9583
AEFTSPPSLFK		5523.2437
AEFTVETR		2804.0842
AEFVEVTK		3111.1213
AEGAATEEEGTPK		1243.7891
AEGDVAALNR		2327.3062
AEGGGGGGRPGAPAAGDGK		979.19885
AEGLDLASCVR	9|Carbamidomethylation	4255.909
AEGLGDGYR		2076.9758
AEGNDHIER		685.1
AEGPDVAVDLPK		4553.679
AEGPEVDVNLPK		4403.452
AEGPGLSK		1292.3887
AEGPGLSR		1495.5013
AEGPGRGDEPSPS		1420.0602
AEGPQEWVFQECK	12|Carbamidomethylation	5069.248
AEGPVAVVVNGHTEGPAPAR		3950.8306
AEGSDVANAVLDGADCIMLSGETAK	16|Carbamidomethylation|18|Oxidation	6334.4893
AEGSDVANAVLDGADCIMLSGETAK	16|Carbamidomethylation	7245.7627
AEGSEAAELAEIYAK		5129.626
AEGSEIR		807.42096
AEGSSNSVVHAETK		1180.2574
AEGSSTASSGSQLAEGK		1666.9917
AEGTFPGK		1686.4141
AEGTNFR		1220.3864
AEGTTYRDELLTK		3030.0127
AEGYAEGDLTLYHR		3883.354
AEGYEVAHGGR		1249.9895
AEHASSLLELASTTK		4559.4316
AEHDSILAEK		1925.8889
AEHIPSGPLR		2739.1782
AEHLDHVMFR		2958.9006
AEHNAALQAK		784.09283
AEIDLVCELAK	7|Carbamidomethylation	5870.6865
AEIDMLDIR		5465.446
AEIEQAASR		1406.9159
AEIGIAMGSGTAVAK		4418.309
AEIIADK		1886.8694
AEIISLCK	7|Carbamidomethylation	3915.7786
AEIITVSDGR		3353.6343
AEILSEMR		3607.192
AEIPCEDEQEQEHNGPLDNK	5|Carbamidomethylation	3000.5088
AEIQELAMVPR		5231.4824
AEISCIDNK	5|Carbamidomethylation	2131.178
AEISCTDNQDGTCSVSYLPVLPGDYSILVK	5|Carbamidomethylation|13|Carbamidomethylation	7315.679
AEISFEDR		3117.4277
AEISFEDRK		2298.6602
AEITAEGFLR		4953.406
AEITDAEGLGLK		4400.3696
AEITFDDHK		2382.7178
AELAEGALR		2915.054
AELAELPLR		5039.3633
AELANIER		2676.6482
AELDAAEK		1384.665
AELDDTPMR		2786.4783
AELDEVNK		1806.8539
AELDGTILK		4014.49119999953
AELEALGMK		4012.813
AELEDLR		2792.5027
AELEGVAVTAPR		4036.6658
AELEIQK		2406.867
AELFTQSCADLDK	8|Carbamidomethylation	4267.9087
AELGEYIR		3693.6824
AELGTDLLSQLSLEDQK		7140.1426
AELLDNEK		2188.8428
AELMEISEDK		3725.837
AELNEFLTR		4735.705
AELNNEK		650.3272
AELPPGPGAVGR		3461.9014
AELPVTDK		2556.959
AELQLPPPPPPGHYGAWAAQELQAK		6472.9233
AELQTALAHTQHAAR		2498.6514
AELRDDPIISTHLAK		3887.8623
AELTSSAPACYALAISPDAK	10|Carbamidomethylation	5836.4717
AEMDEVER		1780.56
AEMEVLLASK		4626.3345
AENAGLSSTAGLLR		4509.9253
AENFFILR		5899.379
AENIPAVVIEIK		6142.658
AENLGEVLR		3896.0674
AENNSEVGASGYGVPGPTWDR		4795.0703
AENPYLFLR		5489.9507
AENQPIR		1002.7122
AENQVLAMR		3074.901
AENSQLTER		1195.2947
AENSSLNLIGK		3800.781
AENTEGQGTPK		687.19507
AENTQFVK		1903.2494
AENYDIPSADR		2938.3467
AEPDESNAR		691.02527
AEPDHMVLGK		2500.8784
AEPEAGEEQAGDDRDSGGPVLQFDYEAVANR		5531.5605
AEPEDHYFLLTEPPLNTPENR		6180.714
AEPGFEPADCK	10|Carbamidomethylation	2664.2937
AEPLETFPFDQSK		5764.414
AEPLNSVAH		2353.3096
AEPMQWASLELPAAK		6598.292
AEPPQAMNALMR		4505.9263
AEPPQCTSLAWSADGQTLFAGYTDNLVR	6|Carbamidomethylation	7280.864
AEPSEVDMNSPK		2409.2969
AEPTAAPHPVLK		2614.0696
AEPVEVVAPR		3495.4895
AEPYPAAAGR		2067.0554
AEQEAEEPRK		657.5427
AEQEEEFISNTLFK		6189.717
AEQEEYVQEGIR		3055.8816
AEQEIMK		1556.0916
AEQFYCGDTEGKK	6|Carbamidomethylation	1914.1716
AEQINQAAGEASAVLAK		4532.768
AEQLAAEAER		2000.0498
AEQPDGLILGMGGQTALNCGVELFK	11|Oxidation|19|Carbamidomethylation	7268.5605
AEQSLHDLQER		2041.837
AEQVIFVR		4083.1394
AEQWNVNYVETSAK		4347.0845
AERPDVDEK		957.351
AESAWLFR		5107.701
AESDGSLLLESK		3825.7117
AESEEGPDVLR		2930.0757
AESEEMETSQAGSK		1299.8989
AESEQEAYLRED		2709.461
AESEVANLR		2238.2026
AESFFQTK		3347.358
AESFMFR		4140.603
AESGALIEAAK		2909.408
AESGWFHVEEDR		3956.7778
AESLIGVYPEQGDCVISK	14|Carbamidomethylation	5558.361
AESLQQEVEALK		4894.8477
AESLQVTR		2089.0105
AESPEEVACR	9|Carbamidomethylation	1951.2064
AESQLLECK	8|Carbamidomethylation	2535.0183
AESTPEIAEQR		2281.119
AESVVLEHR		1932.3042
AETDHLFDLSR		4370.999
AETECQNTEYQQLLDIK	5|Carbamidomethylation	5519.399
AETEEGPDVLR		3060.3984
AETEELIR		2785.9111
AETEQGEQQR		397.90573
AETPTAAEDDNEGDK		1450.9865
AETPTAAEDDNEGDKK		1116.7871
AETPTESVSEPEVATK		3217.7668
AEVAAEFLNDR		4568.6924
AEVASALR		2192.6003
AEVDELR		2096.081
AEVDMDTDAPQVSHKPGGEPK		2672.2778
AEVEQVELPDGK		3798.569
AEVLISTVGPEDCVVPFLTRPK	13|Carbamidomethylation	7226.535
AEVLSEEPILK		4777.3105
AEVLWLMGAK		6397.0063
AEVNQETIQR		1909.042
AEVSELK		1712.3744
AEVSIQNNK		1561.1517
AEVSQPR		877.0872
AEVTAPDVK		2400.7349
AEVTLDGVWPTDK		5652.66
AEVVDEIAAK		3320.2634
AEVVETTQVYTEEETRR		3398.7356
AEVVLGNIIK		5435.948
AEVWDLDMLR		6742.123
AEWQVYK		3306.2744
AEYEGDGIPTVFVAVAGR		6993.9
AEYWAVSSLTGENVR		5667.3955
AFAAGADIK		2834.647
AFAAQEDLEK		3019.915
AFAETHIK		1841.8093
AFAGPLSPAK		3687.0137
AFAHDAGGLPSGTGGLVK		4070.8396
AFAHITGGGLLENIPR		5765.8467
AFALEVIK		5400.5728
AFALNDLDDYEK		5462.7983
AFAMIIDK	4|Oxidation	3906.6348
AFAMTNQILVEK	4|Oxidation	4314.971
AFAMIIDK		4870.3647
AFAMTNQILVEK		5334.716
AFANPEDALR		4112.579
AFAVGVQQVLLK		6208.904
AFCAGGDIR	3|Carbamidomethylation	2611.7544
AFCGFEDPR	3|Carbamidomethylation	3713.385
AFCVDGEGR	3|Carbamidomethylation	2540.0298
AFDCPETEYPVK	4|Carbamidomethylation	3906.9883
AFDGAGSSLGR		2704.6736
AFDIIER		4270.8193
AFDLFNPNFK		6546.643
AFDLIVDRPVTLVR		6404.9604
AFDLVPPEAVPEQK		5841.05
AFDLVPPEAVPEQKDPDPEFPTVK		6580.7656
AFDQGADAIYDHINEGK		4522.363
AFDSAVAK		2052.6213
AFDSGIIPMEFVNK		7108.8564
AFDTAGNGYCR	10|Carbamidomethylation	2367.7651
AFDTQLVER		3859.938
AFEALLSNIVK		7004.456
AFEAVDK		1924.7694
AFEDDDITHVEGSVDPIR		5208.5137
AFEDEMK		2325.9004
AFEDEMSGR		2540.3826
AFEEAEK		1259.8452
AFEEDQVAGR		2380.4707
AFEESLSTLK		4265.704
AFEGQAHGADR		977.5954
AFEPATGR		1908.6832
AFESDVFHNR		3234.8594
AFEVSENGNLVVSGK		4577.1104
AFFAGSQR		2725.369
AFFESHPAPSAER		3031.7637
AFFPCFDTPAVK	5|Carbamidomethylation	6463.0786
AFFSEVER		4057.289
AFGFMTR		4381.629
AFGGQSLK		2124.715
AFGIPIR		4939.9336
AFGIPVR		4370.7144
AFGLVGK		3507.534
AFGPGLQGGSAGSPAR		3400.0977
AFGSGYR		1793.7329
AFGSTIVINPEK		4801.6445
AFGVPVR		3644.687
AFGYSASLTK		4718.062
AFGYYGPLR		4717.092
AFHNEAQVNPER		1839.5751
AFHNEAQVNPERK		1437.513
AFHPTYEEK		1880.9135
AFIDQGK		2112.525
AFIGFEGVK		5123.7915
AFIITGQTYTR		4596.2886
AFINLEAAGVGGK		5373.854
AFIPQLLSR		6116.95
AFISNVK		2804.1553
AFITNIPFDVK		6779.682
AFLDALQNQAEASSK		5084.1753
AFLDNGPK		2839.5942
AFLEENNLDYIIR		6699.122
AFLFVNK		4906.906
AFLGELK		4185.9556
AFLIEEQK		3876.764
AFLLDPDR		4849.721
AFLLTPR		4676.1255
AFLNAIMR		5432.727
AFLNNGSR		2081.214
AFLPAMTK		4485.2456
AFLPLLK		6286.0337
AFMGPLK	3|Oxidation	2892.4573
AFMVTDEDIR	3|Oxidation	3885.1885
AFMESPK		2362.5361
AFMGTPVQK		3125.4734
AFNADFH		3111.9084
AFNDPFIQK		4604.60160000011
AFNEFLER		4577.757
AFNFGNGLQMLGQK		6507.6035
AFNFLNEIK		6255.639
AFNSSSFNSNTFLTR		5307.3013
AFNSVDPTFDNSVPSK		4639.8887
AFPAWADTSVLSR		6256.7236
AFPCWDEPAIK	4|Carbamidomethylation	5526.1875
AFPDSPGLNR		3565.0981
AFPEHFTYEPNEADAAQGYR		4643.144
AFPGPLAK		3772.5024
AFPMPGFDEH	4|Oxidation	4324.7925
AFPMPGFDEH		5624.6714
AFPNPYADYNK		4149.496
AFPQAANGSAK		1893.5052
AFPQLGGR		3597.65499999996
AFQEGIAK		2302.6936
AFQNTATACAPVSHYR	9|Carbamidomethylation	3019.6284
AFQNVFAPR		4485.4634
AFQPLVK		3608.0486
AFQYADGLEQLR		5243.448
AFQYHSK		1040.7046
AFQYVETHGEVCPANWTPDSPTIK	12|Carbamidomethylation	5557.4224
AFREEFGAEPELAVSAPGR		5102.021
AFSDPFVEAEK		4893.2603
AFSGSGNR		680.16785
AFSGYLGTDQSK		3494.2046
AFSITQGLLK		5840.837
AFSPTTVNTGR		2907.8647
AFSQFGK		2530.9875
AFSSPQEEEEAGFTGR		3758.7722
AFSVNIFK		5671.081
AFSYICR	6|Carbamidomethylation	3352.2793
AFSYYGPLR		4678.8105
AFTCDDLFR	4|Carbamidomethylation	4967.6035
AFTELQAK		2870.7124
AFTFDDEDDELSQLK		5923.2334
AFTGEGQK		982.4444
AFTHTAQYDEAISDYFR		5468.865
AFTMDCITLEGDQVSHR	6|Carbamidomethylation	5222.8467
AFTSWTANTGIEACR	14|Carbamidomethylation	4948.285
AFTYINLDK		4874.05
AFVAGVLPFK		6493.712
AFVAIGDYNGHVGLGVK		5453.8076
AFVDFLSDEIK		6951.844
AFVEAQNK		1681.8699
AFVELTK		3656.1926
AFVESSK		1389.5112
AFVHWYVGEGMEEGEFSEAR	11|Oxidation	5394.858
AFVHWYVGEGMEEGEFSEAR		5973.3145
AFVPQLR		4241.146
AFVRPSGTEDVVR		3146.1807
AFVSMVYSEEGAEDR		4881.675
AFVTDWDK		4235.1904
AFYECLAACEGSR	5|Carbamidomethylation|9|Carbamidomethylation	4268.412
AFYGDTLVTGFAR		6148.823
AFYLEAR		3824.571
AFYMEEGVPYCER	11|Carbamidomethylation	4965.651
AFYPEEISSMVLTK		6943.4194
AFYVNVLNEEQR		5362.123
AGAAFFNEVR		4430.978
AGAAGGPEEEAEK		1199.9867
AGAAGGPEEEAEKPVK		1751.3107
AGAAPVAPEK		1665.5366
AGAASLDVIQEVEYVK		6460.941
AGADGGTPTDR		775.842
AGAEGFVR		2276.9045
AGAEVVK		1044.6677
AGAFDAVPCYHWSVGGK	9|Carbamidomethylation	5388.081
AGAFDQLK		3005.9521
AGAGAPELLR		3542.5483
AGAGAPVVGSGSSGGGNAFTGLGPVSTLPSLHGK		6303.036
AGAGDFMR		2646.0483
AGAGLGDGER		1239.5054
AGAGLGDGERK		801.9559
AGAGMITQHSSNASPINR		2779.085
AGAGPGGPPQK		1028.9315
AGAGSATLSMAYAGAR	10|Oxidation	3152.7393
AGAGSATLSMAYAGAR		4029.3813
AGAHLQGGAK		644.703
AGAIAPCEVTVPAQNTGLGPEK	7|Carbamidomethylation	5044.4863
AGAISASGPELQGAGHSK		2623.9766
AGAKPDQIGIITPYEGQR		4480.1216
AGALHAQVER		1445.7389
AGALNSNDAFVLK		4797.136
AGALQCSPSDAYTK	6|Carbamidomethylation	2724.8625
AGASPPPVSELDR		3662.988
AGATVYITGR		3088.6147
AGAVAER		579.4556
AGAVASQTK		472.70734
AGAVEQLR		1917.5322
AGAYAAALQGYR		3793.4827
AGAYDFPSPEWDTVTPEAK		6195.426
AGCAVTSLLASELTK	3|Carbamidomethylation	6463.149
AGCDEIWEK	3|Carbamidomethylation	3141.2358
AGCECLNESDEHGFDNCLR	3|Carbamidomethylation|5|Carbamidomethylation|17|Carbamidomethylation	3544.3125
AGCSGLGHPIQLDPNQK	3|Carbamidomethylation	3648.1003
AGDAGIFVSR		3555.1895
AGDEFVEK		1976.7593
AGDELTK		898.60187
AGDITELK		2549.6184
AGDKPHMQTYEVDLNK		3045.3828
AGDLLEDSPK		3092.7568
AGDMENAENILTVMR		6232.994
AGDNILAVLK		5828.693
AGDPVILYVNK		4789.3843
AGDTLSGTCLLIANK	9|Carbamidomethylation	5210.504
AGDTVIPLYIPQCGECK	13|Carbamidomethylation|16|Carbamidomethylation	6310.144
AGDWQCPNPGCGNQNFAWR	6|Carbamidomethylation|11|Carbamidomethylation	4980.4155
AGEAAELQDAEVESSAK		3273.752
AGEAPTENPAPPTQQSSAE		2867.6636
AGEELLK		2427.061
AGEGTYALDSESCMEK	13|Carbamidomethylation	3409.958
AGELIGTCK	8|Carbamidomethylation	2319.901
AGELTEDEVER		2499.5376
AGEQQETASR		632.299
AGESVLVHGASGGVGLAACQIAR	19|Carbamidomethylation	4957.2427
AGESWFLVEK		5533.1714
AGEVFIHK		2205.14
AGEVINQPMMMAAR		4765.199
AGFAGDDAPR		2134.4185
AGFAGDQIPK		3281.9368
AGFDSDYDQALADIR		5740.765
AGFLDLK		4811.517
AGFTAAYSEK		2723.038
AGFVPVYLR		5618.5034
AGGAGVPAFYTPTGYGTLVQEGGSPIK		6817.076
AGGANYDAQTE		1598.3964
AGGAVLTK		1378.4976
AGGEAGVTLGQPHLSR		3393.8545
AGGEELDEGVAK		2291.9832
AGGEPWGAK		2129.831
AGGFASALER		3636.5889
AGGFLMK	6|Oxidation	2391.318
AGGGAAEQEELHYIPIR		4618.5073
AGGGPTLQCPPPSSPEK	9|Carbamidomethylation	2967.1638
AGGIETIANEFSDR		5462.0815
AGGIETIANEYSDR		4274.8613
AGGLLGAGPDPR		3641.4912
AGGLLGTGSGLNLR		5328.145
AGGPATPLSPTR		2886.1973
AGGPEGPPWLPR		5241.522
AGGPGLER		1368.679
AGGPTTPLSPTR		2894.0706
AGGSAALSPSK		1386.6936
AGGSASAMLQPLLDNQVGFK		7100.5605
AGGSFDLR		2847.8403
AGGSPAPGPETPAISPSK		3415.621
AGGTEIGK		809.811
AGGTGPGEEK		62.52343
AGHCAVAINTR	4|Carbamidomethylation	1691.837
AGHLILQDR		2451.503
AGHMVPSDQGDMALK		3098.3486
AGHPPAVK		697.4089
AGIATHFVDSEK		3047.4617
AGIEDSK		687.341
AGIEGPLLASDVGR		5227.5625
AGIFQSVK		3508.5981
AGIIASAR		2193.7695
AGIICQLNAR	5|Carbamidomethylation	3908.4663
AGIISTVEVLK		5719.048
AGILTTLNAR		4506.141
AGIPVYAWK		5139.3564
AGISFIIK		5512.681
AGITTTLNSR		2820.0889
AGIVTSLQAR		3612.7388
AGKPVICATQMLESMIK	7|Carbamidomethylation|11|Oxidation|15|Oxidation	4565.345
AGKPVICATQMLESMIK	7|Carbamidomethylation|11|Oxidation	5788.3154
AGKPVICATQMLESMIK	7|Carbamidomethylation|15|Oxidation	5492.5903
AGKPVICATQMLESMIK	7|Carbamidomethylation	7022.902
AGLAADK		432.284299999999
AGLAMPGPPLGPVLGQR		6963.2944
AGLAPLEVR		4334.512
AGLDPDLETR		3484.006
AGLEDECK	7|Carbamidomethylation	1288.2981
AGLESGAEPGDGDSDTTK		2149.0574
AGLGEEFEK		3131.5176
AGLGSGLSLSGLVHPELSR		6484.3643
AGLGSPERPPK		1743.1917
AGLLAGDR		2462.7112
AGLLEPEVFHLNPAK		6042.025
AGLLGQPR		2782.7344
AGLLNTSGTK		2500.5256
AGLLQPPVR		4315.8325
AGLLSQAK		2373.9893
AGLNCSTENMPIK	5|Carbamidomethylation	3695.231
AGLPGFYDPCVGEEK	10|Carbamidomethylation	5499.335
AGLQFPVGR		4689.4644
AGLQSLEASGR		3080.7634
AGLQTADK		1014.94666
AGLQVYNK		2421.735
AGLSEEDDSLVDVYYR		5649.0566
AGLSQSLFER		4525.7954
AGLTEPVLIR		5026.761
AGLVDDFEK		4060.5574
AGLVGPEFHEK		3165.5525
AGLVIGK		2856.5645
AGLVIPPEK		3931.8013
AGMFVSK		2495.906
AGMSAEQAQGLLEK		4141.5044
AGMSSLK		1504.7726
AGMTHIVR		1695.7753
AGNAIHAILLYR		4937.58
AGNASKDEIDSAVK		1803.4607
AGNFYVPAEPK		3992.997
AGNGQWASVIR		4098.144
AGNILLTEPGQVK		4573.2686
AGNLGGGVVTIER		3984.937
AGNNMLLVGVHGPR	5|Oxidation	3526.992
AGNNMLLVGVHGPR		4253.79
AGNVIFR		3050.9968
AGPAEAVAGQQK		1664.6143
AGPAGAAR		643.787
AGPEELGK		1607.6716
AGPEPQELQGIR		3692.2615
AGPESDAQYQFTGIK		4286.3037
AGPGSEELTVTNAR		3098.6313
AGPGSLELCGLPSQK	9|Carbamidomethylation	4877.462
AGPGTLSVTIEGPSK		4505.8555
AGPGVGAPR		1577.6163
AGPGVVR		1343.7976
AGPIWDLR		5122.5767
AGPLSGK		1102.7354
AGPNASIISLK		4455.151
AGPSYSMPVHAAVQMTTEQLK		5562.864
AGPVAVQVK		2716.1104
AGQAVDDFIEK		3869.0598
AGQCVIGLQMGTNK	4|Carbamidomethylation	4349.0547
AGQEDVLFPVAR		5332.2256
AGQEFAR		1237.6885
AGQEHLLR		1508.1981
AGQLNMR		1587.8942
AGQLSYK		1519.3395
AGQMVTVWAAGAGVAHSPPSTLVWK		6786.303
AGQQALR		784.3748
AGQSAAGAAPGGGVDTR		1797.9612
AGQTTYSGVIDCFR	12|Carbamidomethylation	4945.7188
AGQVFLEELGNHK		4532.697
AGQVVTIWAAGAGATHSPPTDLVWK		6827.7075
AGQWLWAQR		4907.69
AGSALNR		705.3696
AGSDGESIGNCPFSQR	11|Carbamidomethylation	3326.3367
AGSIVLK		2494.7722
AGSNMLLIGVHGPTTPCEEVSMK	5|Oxidation|17|Carbamidomethylation	5180.646
AGSNMLLIGVHGPTTPCEEVSMK	17|Carbamidomethylation	5717.4863
AGSPTLLNCLMYK	9|Carbamidomethylation	6149.548
AGSQVVATTAR		1661.3984
AGSSESIAAFIQR		5154.1997
AGSTSWTGFQTK		3639.434
AGSVELLGAMAYCAPK	13|Carbamidomethylation	6054.274
AGSVSLDSVLADVR		6369.3467
AGTDPSHMPTGPQAASCLDLNLVTR	17|Carbamidomethylation	5852.0234
AGTEDEEEEEEGRR		951.2828
AGTEEAIVYSDIDLK		5452.889
AGTEPSDAIR		1888.7174
AGTGENAPWVVEDELVK		6071.67
AGTGVDNVDLEAATR		3866.2197
AGTHILCIK	7|Carbamidomethylation	2970.809
AGTQIENIDEDFR		4566.5513
AGTQIENIDEDFRDGLK		5066.0493
AGTQIENIEEDFR		5098.0474
AGTQIENIEEDFRDGLK		5806.6763
AGVAAPATQVAQVTLQSVQR		5895.708
AGVAFFHLQDYDQAR		5533.8877
AGVAPLQVK		3332.2063
AGVDTSPDTQK		1267.3597
AGVEAMSK		1380.1318
AGVENGKPTHFTVYTK		2685.203
AGVIFPVGR		4877.676
AGVLAER		1768.627
AGVLAGHDNR		1112.7125
AGVLAHLEEER		3440.0051
AGVNFSEFTGVWK		6803.2085
AGVNTVTTLVENK		4384.6694
AGVNTVTTLVENKK		3696.2854
AGVQSGTNALLVVK		4731.669
AGVQSVGEK		1192.7283
AGVSQVLNR		2781.3374
AGVSTNISTK		1955.4202
AGVSTVQK		1006.8087
AGVSVYGIVK		4509.7134
AGVVGPELHEQLLSAEK		4664.84
AGVVTPGITEDQLWR		5966.463
AGVYPEK		1489.5045
AGYAGEDCPK	8|Carbamidomethylation	1327.2814
AGYGAGVGGGYR		2342.2566
AGYIIPLQGPGLTTTESR		6416.1787
AGYLNAR		1847.7383
AGYPQYVSEILEK		6065.571
AHAAVWNAQEAQADFAK		4000.026
AHAFAVQQK		1413.7264
AHAHLDTGR		645.0956
AHAMAQVDAWK		2976.536
AHASPFSGALTPSAPPGPEMNR		4886.2886
AHATGAGPAGR		633.9147
AHATLLGLANMETR		5005.9785
AHCAICTDR	3|Carbamidomethylation|6|Carbamidomethylation	1022.8805
AHDGAEVCSAIFSK	8|Carbamidomethylation	3616.0625
AHDPSVRPSVDEILK		3902.03200000004
AHEAQDAGYR		707.3941
AHEEQLK		227.11932
AHEGEIEDLALGPDGK		4199.1875
AHEILPNLVCCSAK	10|Carbamidomethylation|11|Carbamidomethylation	4536.341
AHENWLK		1938.7246
AHEPTYFTVDCAEAGQGDVSIGIK	11|Carbamidomethylation	5502.8975
AHEQALAELTK		2797.879
AHESVVK		345.29504
AHEVGAQGGPPVAQVEQDLPISR		5380.1978
AHEWMFPV		6465.5024
AHFGLPSVEAEDK		4069.5598
AHFLVTQAFDEDEK		4672.079
AHFQNFPNGVTDFIK		5770.149
AHGFTFTR		2615.9631
AHGGYSVFAGVGER		3719.8357
AHGILAR		1407.8627
AHGLLAEENR		1890.9655
AHGPGLEGGLVGK		2952.2021
AHGPGLEGGLVGKPAEFTIDTK		4953.1797
AHGQDLGTAGSCLR	12|Carbamidomethylation	2201.2007
AHGVSSYDTVISR		2920.5767
AHIANPSGASTECFVTDNADGTYQVEYTPFEK	13|Carbamidomethylation	5730.2627
AHILACAPSNSGADLLCQR	6|Carbamidomethylation|17|Carbamidomethylation	4515.7583
AHLAELQR		1843.6555
AHLGTALK		1553.9783
AHLMEIQVNGGTVAEK	4|Oxidation	3291.0586
AHLMEIQVNGGTVAEK		4099.6313
AHLSENELEALEK		3897.763
AHLTNQYMQR		1951.2767
AHLTVGQAAAGGSGNLLTER		4097.422
AHLVAVFNEYQR		4294.664
AHMMNAIK		1709.5039
AHNNELEPTPGNTLR		2823.8936
AHNVPVLVCCETYK	9|Carbamidomethylation|10|Carbamidomethylation	3828.13
AHPEPGTWDSFLEK		4986.4785
AHPNMEAGPPESGESTDALK		3006.7805
AHPPELK		1320.453
AHPVFYQGTYSQALNDAK		4311.379
AHQLVLPPCDVVIK	9|Carbamidomethylation	5245.0425
AHQLVMEGYK		2599.134
AHQLVMEGYNWCHDR	12|Carbamidomethylation	3758.3442
AHQVVEDGYEFFAK		4708.4814
AHSGAQGLLAAQK		2163.3552
AHSIQIMK		2206.182
AHSPMIAVGSDDSSPNAMAK		3650.6494
AHSSMVGVNLPQK	5|Oxidation	2581.2837
AHSSMVGVNLPQK		3261.0374
AHSSPASLQLGAVSPGTLTPTGVVSGPAATPTAQHLR		5982.782
AHSTMTGSGVDAR		1172.4342
AHSWQPGIQNPYR		3558.2444
AHTDFFEAFK		4927.2593
AHTDVGPGPESSPVLVR		3698.0522
AHTLLSPPSANNATFAR		4290.8364
AHTPTPGIYMGR		3232.885
AHTSSTQLQEELEK		2723.1792
AHTVLAASCAR	9|Carbamidomethylation	1683.1168
AHVAGVDGPPASVVVR		3850.99
AHVDEFK		1252.951
AHVEAAEEAAR		1147.1685
AHVEGDGVVEGIIR		4213.0596
AHVIVMAATNRPNSIDPALR		4386.875
AHVLHFGK		1862.094
AHVQEVAQHNLK		1421.3138
AHVTHPELK		1157.1632
AHVVPCFDASK	6|Carbamidomethylation	3032.5466
AIAAAHTFLLK		4383.887
AIAALISEK		4069.8486
AIACLLFGGSR	4|Carbamidomethylation	5933.685
AIACVVTACSAELEK	4|Carbamidomethylation|9|Carbamidomethylation	4629.2407
AIADMLR		4084.2173
AIADTGANVVVTGGK		3612.527
AIADWYNEK		3902.03200000004
AIADYLR		3984.4536
AIAEGLGSELLVGTTK		6070.0884
AIAELGIYPAVDPLDSTSR		7188.818
AIAFLQQPR		4704.585
AIAGVINQPYYNYEAGPDAVLGR		6587.7188
AIAHYEQQMGQK		1903.2494
AIAINTFLPK		6208.054
AIAMSLGQDIPMDQR		5709.5747
AIANECQANFISIK	6|Carbamidomethylation	4926.5503
AIASIPTER		3230.6372
AIASSLK		1820.5922
AIAVLTSGGDAQGMNAAVR		4859.946
AIAVTVQEMVTK		5077.918
AIAYATHR		1337.8964
AICDHVR	3|Carbamidomethylation	1150.2587
AICGLTPGR	3|Carbamidomethylation	2968.4563
AICIDPAYSK	3|Carbamidomethylation	3866.9348
AICIPEGAK	3|Carbamidomethylation	3283.2227
AICTEAGLMALR	3|Carbamidomethylation	5273.263
AIDDNMSLDEIEK	6|Oxidation	3818.339
AIDDNMSLDEIEK		4781.4653
AIDENNEPTACFLIR	11|Carbamidomethylation	5580.706
AIDGLDR		2235.1567
AIDLFTDAIK		6177.6997
AIDLVTK		3135.3137
AIDMCPK	5|Carbamidomethylation	2285.8472
AIDMFNK		3508.0322
AIDQEEK		701.53766
AIDSSNLK		1669.5073
AIDTIYQTTDFSGIR		5730.4785
AIDTTQLFSLPK		6482.297
AIEAAPQEPEQK		2222.4685
AIEALSGK		2265.2104
AIEAVAISPWK		5635.7627
AIEAVSPGLYR		4255.408
AIEDEGGNPDEIEITSEGNK		4030.3533
AIEDEGGNPDEIEITSEGNKK		3521.83
AIEDQLK		2315.9138
AIEDYINEFSVR		6302.9653
AIEEGIPAFTCEEYVK	11|Carbamidomethylation	5882.352
AIEEGVNHMWTVSAFQQHPR		4984.3574
AIEENNNFSK		1949.905
AIEEQMVAAK		2861.7021
AIEFCIAR	5|Carbamidomethylation	4745.587
AIEFLNNPPEEAPR		5090.3867
AIEGFNQSSHQK		1716.7192
AIEINPDSAQPYK		4022.8481
AIEIYTDMGR		4463.9062
AIELFSVGQGPAK		5559.718
AIELLEK		3952.038
AIELLQEFSDQHPENAAEIK		6096.9116
AIELNPANAVYFCNR	13|Carbamidomethylation	5967.74
AIELQPHFPDAYCNLANALK	13|Carbamidomethylation	6887.411
AIELSLK		4234.3486
AIELWYHDPACTTPVLK	11|Carbamidomethylation	5950.584
AIELYNDK		3063.2246
AIEMLGGELGSK	4|Oxidation	3755.4106
AIEMEENR		1877.9729
AIEMELR		3699.613
AIEMFMNK		4381.4873
AIEMLGGELGSK		4831.98630000002
AIENCEYAFNLK	5|Carbamidomethylation	4780.2124
AIENELLAR		4072.3928
AIEPNDYTGK		2350.1309
AIEPPPLDAVIEAEHTLR		7170.3447
AIESMEQQLSELK		5268.69
AIESPNK		944.67365
AIETFSGK		2346.3855
AIETLIK		3774.1936
AIETQCYVVAAAQCGR	6|Carbamidomethylation|14|Carbamidomethylation	4313.567
AIETTDIISR		3851.1978
AIEVLSDEHAR		2863.038
AIFAGYK		3331.489
AIFATQR		2587.3672
AIFEEVYR		4493.6997
AIFENTLSTYPK		4986.8384
AIFLAAQK		3813.967
AIFLADGK		3829.7527
AIFQEVHVQSLPQVDR		5370.38
AIFQTIQNR		3819.6162
AIFTGYYGK		4107.9214
AIGAVPLIQGEYMIPCEK	13|Oxidation|16|Carbamidomethylation	6490.477
AIGAVPLIQGEYMIPCEK	16|Carbamidomethylation	7043.1797
AIGDHFYK		2508.8872
AIGGIILTASHNPGGPNGDFGIK		5932.919
AIGLGGGASSR		2293.8127
AIGNEVTVDK		2506.934
AIGNTELENK		2152.5518
AIGSASEGAQSSLQEVYHK		3612.809
AIGTDEDLAHSSIR		3177.7385
AIGTEPDSDVLSEIMHSFAK		7320.0254
AIGVKPPR		1965.8219
AIGVLTSGGDAQGMNAAVR		4723.5605
AIGYYSATSK		2571.8425
AIHNICSVCR	6|Carbamidomethylation|9|Carbamidomethylation	2057.0564
AIHPGAGYEGISEYK		3393.9963
AIHSWLTR		3187.6875
AIHTAPVATMAFDPTSTLLATGGCDGAVR	24|Carbamidomethylation	6900.2363
AIHVLDVEQGQLER		4418.5215
AIIDEFEQK		4395.622
AIIEEGDK		1903.179
AIILAAAPGEK		4212.7764
AIIPSHLAYGK		3919.0146
AIITALGVER		4864.586
AIITDSVK		2834.7886
AILDASR		2254.2427
AILEVLQS		6065.857
AILGSVER		3029.6592
AILILDNDGDR		4909.606
AILPCIK	5|Carbamidomethylation	4464.2695
AILPCQDTPSVK	5|Carbamidomethylation	3942.7231
AILQATLR		3915.2769
AILQENGCLSDSDMFSQAGLR	8|Carbamidomethylation	6209.4175
AILQNHTDFK		2736
AILVDLEPGTMDSVR	11|Oxidation	5613.902
AILVDLEPGTMDSVR		6306.616
AIMGSGK	3|Oxidation	631.9462
AIMAQLPQEQK		3752.1467
AIMEMPSFYSHGLPR		5885.2017
AIMGSGK		1059.1105
AIMYEETTYSK		3306.847
AINAALAQR		2609.4878
AINCATSGVVGLVNCLR	4|Carbamidomethylation|15|Carbamidomethylation	6476.131
AINDNTNSR		698.7985
AINEAYK		1463.9568
AINFNFGYAK		5368.2153
AINIADELPR		5144.037
AINIGQLVDVK		6063.6514
AINNYNPK		1581.6342
AINPINTFTK		4664.058
AINQGGLTSVAVR		3905.3806
AINTAVK		1413.5146
AINTFFAK		4400.153
AINTLNGLR		3527.6821
AINTQEAPVK		2231.0115
AINVFVSANR		4332.4595
AINVLLEGNPDTHSWEMVGK		6153.9805
AINVQEEK		1627.1674
AIPGVVEK		2901.4211
AIPLALEGK		4476.33
AIPNNQVLGK		2932.9685
AIPQGVTR		2110.1445
AIPQLQGYLR		5351.207
AIPSFLNSFNR		6264.5464
AIPTTGR		1415.9609
AIPTVNHSGTFSPQAPVPTTVPVVDVR		6341.125
AIQAELLK		4077.3455
AIQALNGR		2079.3657
AIQAVATNPK		2132.0752
AIQAVLR		3112.97
AIQDEIR		2449.6736
AIQDPAFSDGIR		4254.625
[truncated: 36,926 more rows]
